# Supplementary material for: Environmental Phenol and Paraben Exposure Risks and Their Potential Influence on the Gene Expression Involved in the Prognosis of Prostate Cancer
Source: Int J Mol Sci. 2022 Mar 27;23(7):3679. doi: 10.3390/ijms23073679 (PMC8998918; doi:10.3390/ijms23073679)
Supplement: Supplementary file 1 [file ijms-23-03679-s001.zip]

Archive with 2 entries (2 files):
- Supplementary Materials-S1 (figures and tables).pdf
- Supplemetary Maerial s-2- Data of all subjects 2005-2015 compiled from NHANES (2005-2015).xlsx
