# Supplementary material for: Environmental Phenol and Paraben Exposure Risks and Their Potential Influence on the Gene Expression Involved in the Prognosis of Prostate Cancer
Source: Int J Mol Sci. 2022 Mar 27;23(7):3679. doi: 10.3390/ijms23073679 (PMC8998918; doi:10.3390/ijms23073679)
Supplement: Supplementary file 1 [file ijms-23-03679-s001.zip › Supplemetary Maerial s-2- Data of all subjects 2005-2015 compiled from NHANES (2005-2015).xlsx]

## Sheet: Sheet1
SEQN	RIAGENDR	URXBPH	URXBP3	URX4TO	URXTRS	URXBUP	URXEPB	URXMPB	URXPPB	Age	WT	LBXTC	HDL	TRIGYL	LDL	Race	Income	ALQ	SMQ	BMI	Cancer	Y
40900	1	15.5	26.1	0.14	21	0.14	17.1	91.5	7.9	3	102.2	309	41	470	234	1	4	2	1	3	PC	1
33594	1	15.2	25.6	0.14	21.9	0.14	16.3	89.5	8.3	3	91.5	290	55	384	310	1	2	1	1	3	PC	1
31610	1	15	21.9	0.14	20.9	0.14	15.8	71.5	8.6	3	87.7	366	48	335	391	1	1	1	1	3	PC	1
33819	1	15	24.7	0.14	23.6	0.14	18.1	85.6	8	3	83.6	323	39	357	333	2	2	1	1	2	PC	1
37760	1	14.4	23.9	0.14	22.8	0.14	19.5	80.6	7.6	3	85.7	343	45	447	369	1	1	1	1	2	PC	1
32066	1	12.8	22.8	0.3	21.8	0.5	17	78.6	8.1	3	102.6	291	43	460	356	1	2	2	1	2	PC	1
37078	1	12.5	26	0.14	20.8	0.4	16.3	79.4	6.9	3	92	355	52	414	280	1	1	1	1	1	PC	1
35940	1	12.28	22.2	0.14	22.2	0.14	15.3	88.3	8.8	3	94.2	343	57	357	348	1	1	1	1	1	PC	1
37047	1	11.8	20.1	0.14	21.3	0.14	14.8	74.3	8.1	3	81.6	283	39	378	323	1	1	2		1	PC	1
37133	1	10.6	26	0.14	19.6	0.14	13.8	76	7.9	3	106.6	240	45	412	273	1	3	2	1	1	PC	1
39125	1	10.6	23	0.4	19.8	11.4	14	78.9	8.6	3	57.5	369	61	380	292	2	1	2	2	3	PC	1
33006	1	8.6	25.8	0.14	18.4	0.3	13.1	66.3	7.7	3	88.6	251	64	280	121	1	2	1	1	1	PC	1
33853	1	8.2	24.6	0.14	17.1	0.3	12.9	68	7.4	3	85.9	194	43	367	138	3	4	1	1	1	PC	1
36644	1	7.6	22.3	0.14	18.9	0.14	12.5	67.3	7.1	3	53.3	224	67	253	246	2	1	2	1	1	PC	1
36492	1	7.5	21.5	0.14	17.3	0.3	11	65	6.2	3	71.9	232	107	361	213	1	3	1	2	1	PC	1
41376	1	7.1	23.8	0.14	20.6	0.14	10.8	78.9	6.8	3	89.2	204	74	231	167	2	4	1	2	2	PC	1
37337	1	5.9	24	0.14	18.7	1.2	11.8	62	7.1	3	61.3	141	48	322	273	1	1	2	2	3	PC	1
35353	1	5.7	20.1	0.14	17.4	0.14	9.8	60.3	6.6	3	71	202	94	351	142	3	2	2	1	1	PC	1
35819	1	5.7	19.3	1	16.9	2.4	8.9	95	6.5	3	50.5	143	49	268	128	1	1	1	2	2	PC	1
39502	1	5.5	19.9	0.14	16.6	0.14	7.1	57	7.4	3	71.1	243	57	223	221	3	2	1	2	1	PC	1
36074	1	4.6	18	0.14	18.1	0.3	8.1	58	8.1	3	61.7	168	53	352	106	2	2	1	2	1	PC	1
39877	1	4.5	17.3	0.14	16.2	0.14	10.1	55	6.9	3	80.7	162	62	265	186	1	1	1	1	2	PC	1
36810	1	3.5	17.2	0.14	16.3	0.14	7	58	6.5	3	51.7	223	39	236	151	2	2	1	1	1	PC	1
35938	1	2.9	23	0.14	15.9	0.6	6.5	52	6.3	3	80.3	244	85	319	154	3	4	1	2	3	PC	1
31937	1	2	17	0.14	15.4	0.5	6.7	54	6.1	3	56	188	63	325	146	1	3	1	1	2	PC	1
36965	1	2.8	17.9	0.3	13.8	0.14	12.5	76.4	6.8	1	98.9	158	41	87	100	1	2	1	2	3	No	1
34605	1	1.2	2.9	0.4	20.8	0.14	6	37.6	4.3	3	108	158	50	112	86	1	4	1	2	3	No	1
40726	1	4.4	0.28	0.14	1.63	0.14	11.4	54.2	2.6	3	98.9	116	39	97	58	1	4	1	1	3	No	1
37524	1	0.28	19	0.14	4.7	2	5.2	39.5	6	3	83	180	36	59	66	1	1	2	1	2	No	1
40104	1	2.5	21	0.14	4.5	0.14	13.8	50.4	4.1	3	57.9	163	106	63	44	1	2	1	1	1	No	1
32630	1	0.7	0.28	0.14	2.9	0.14	14.3	64.9	2.9	3	69.3	236	40	135	169	3	1	1	1	1	No	1
41063	1	3.5	4.5	0.14	9.8	0.14	0.71	57.3	2.8	3	85	263	62	117	178	2	1	1	1	2	No	1
39141	1	0.4	8.8	0.14	1.63	0.14	0.71	57.7	2.4	3	76.7	255	47	134	126	1	4	1	2	2	No	1
32283	1	0.8	0.28	0.14	13	0.14	0.71	73.2	5.6	3	69.1	218	41	155	146	1	1	1	2	2	No	1
40353	1	0.6	13.1	0.14	12.1	0.9	3	13	3.2	3	81.1	167	65	105	128	1	2	1	1	2	No	1
35612	1	0.6	0.5	0.14	2.7	0.14	0.71	23.7	2	3	78.8	179	41	104	117	2	2	1	1	1	No	1
32531	1	0.28	3	0.14	4.1	0.14	4.3	17	1.6	3	83.6	167	57	141	141	1	1	1	1	2	No	1
33621	1	1.3	2.9	0.14	5.5	0.14	0.71	8.3	1.2	3	92	203	52	139	83	1	3	1	1	2	No	1
40821	1	1.9	1.2	0.14	13	0.14	0.71	6.2	1.2	3	93.1	174	34	42	132	1	2	1	2	2	No	1
38788	1	1.2	1	0.14	2.6	0.14	0.71	0.71	1.2	3	110.6	110	36	113	51	1	4	1	1	3	No	1
33793	1	4	6.9	0.14	5.9	0.14	0.71	0.71	0.9	3	98.3	161	42	114	96	1	2	1	1	3	No	1
34122	1	0.28	1.5	0.14	5.5	0.14	0.71	0.71	0.9	3	93.5	187	37	46	100	1	1	2	1	3	No	1
35080	1	4.3	3.3	0.14	13.8	0.14	0.71	8.4	0.4	3	98.3	167	41	184	182	1	4	1	2	3	No	1
39459	1	2.8	0.28	0.14	10.2	0.14	0.71	4.8	0.3	3	65.7	234	52	140	146	1	2	1	1	2	No	1
37700	1	2.6	20.5	0.14	4.2	0.14	0.71	12.4	0.14	3	97.5	175	42	108	111	1	4	2	2	2	No	1
34184	1	1	0.28	0.14	2.6	0.14	0.71	6.9	0.14	3	99	171	41	168	96	2	1	2	1	3	No	1
36853	1	0.5	4.2	0.14	5	0.14	0.71	32	6.5	3	79.7	204	39	128	139	2	1	2	2	2	No	1
39979	1	1.4	1.2	0.14	2.7	0.14	0.71	49.4	0.3	3	98.9	229	51	137	123	1	4	1	2	3	No	1
40534	1	1.4	19.9	0.14	2.9	0.3	0.71	69.4	6.3	3	102.2	200	30	48	66	1	4	1	1	3	No	1
32619	1	0.5	1.5	0.3	6.8	0.14	0.71	30.1	3.2	3	80.2	259	62	118	173	2	3	1	2	2	No	1
38324	1	0.28	2.5	0.14	5	3	13.9	69.4	4.2	3	72.2	186	62	138	96	2	2	1	2	1	No	1
35642	1	8.5	16.3	0.14	1.63	0.4	3.9	19.3	3.1	3	60.6	191	79	128	86	1	4	1	1	1	No	1
33709	1	0.28	3.8	0.14	7	0.14	0.71	10.4	2.8	3	75.7	204	47	145	128	1	2	1	1	2	No	1
38554	1	7.5	18	0.14	1.63	0.14	2.1	17.5	1.3	3	84.5	168	38	100	122	1	1	1	1	2	No	1
32444	1	1.1	1.6	0.14	1.63	0.14	0.71	14.6	0.6	3	89.5	145	47	236	51	1	2	9	1	2	No	1
34627	1	2.9	11.8	0.14	9.6	0.14	1.2	38.7	2.4	3	91.8	184	51	65	120	1	1	1	1	2	No	1
37551	1	6.6	13.5	0.14	5	0.14	0.71	58.5	5.5	3	89	179	40	59	66	1	4	1	2	2	No	1
38790	1	0.28	2.5	0.3	7.5	0.14	3.1	30.4	4.8	3	74	194	47	131	121	1	2	1	1	1	No	1
39626	1	1.8	0.28	0.14	1.63	0.14	0.71	35.9	4.2	3	56.5	157	36	59	66	1	4	1	2	1	No	1
31786	1	2.5	13.4	0.14	13.6	0.14	0.71	50.1	1.5	3	75.8	117	29	44	78	1	2	1	2	1	No	1
33574	1	7.2	2.3	0.5	18	0.3	13.7	31.7	1.5	3	106.5	172	41	48	59	1	2	1	1	3	No	1
36409	1	2.7	13.9	0.14	17.6	0.3	6.9	64.9	4.4	3	84.5	224	48	140	121	2	4	1	1	2	No	1
41408	1	4.2	9.7	0.14	11.9	0.14	5.8	70.7	5.2	3	99.1	213	49	80	148	2	4	1	2	3	No	1
36223	1	2.4	4.3	0.14	1.63	0.5	0.71	49.4	2.9	3	82.5	190	52	97	119	2	1	1	2	2	No	1
39726	1	4	5.9	0.14	2.9	0.14	0.71	63.8	2.7	3	99.2	125.1	27	59	66	2	3	2	2	3	No	1
40721	1	3.3	0.28	0.14	15.6	0.14	0.71	14.4	2.4	3	72.8	159	38	51	85	2	1	1	1	2	No	1
39702	1	3.2	0.5	0.14	1.63	0.14	0.71	57.7	1.8	3	75.1	207	56	135	183	2	2	2	2	2	No	1
36944	1	8.2	2	0.14	16.7	0.14	0.71	30.4	0.3	3	65.5	152	48	135	169	2	1	2	1	1	No	1
35497	1	6.8	1.1	0.14	11	0.14	0.71	0.71	0.14	3	79.6	206	41	53	99	1	2	2	1	2	No	1
38791	1	1	13.1	0.14	16.3	0.3	1.8	37.3	2.8	3	87	179	38	219	97	1	1	2	2	3	No	1
40773	1	1.8	5.7	0.14	6.9	0.14	0.71	8.9	1.6	3	97	168	43	145	75	1	2	1	1	3	No	1
36868	1	0.28	12.6	0.14	9.2	0.14	0.71	23.5	0.14	3	77.4	167	63	86	128	1	4	1	1	2	No	1
37688	1	0.28	12.8	0.14	5.5	0.14	0.71	9.7	0.14	3	106.6	211	56	91	137	3	2	1	1	2	No	1
38619	1	1.1	23.7	0.14	9.2	1.9	11.7	51	2.4	3	73.6	236	38	142	170	1	2	1	2	2	No	1
37252	1	0.7	14.1	0.14	1.63	1.6	12.2	49.7	2.6	3	74.1	202	59	86	126	1	2	1	1	1	No	1
38472	1	0.7	7.4	0.14	3.2	0.2	0.71	51.4	2.6	3	88.4	162	53	131	83	1	2	1	1	2	No	1
41132	1	0.5	20	0.14	7.5	1	1.6	38.7	2.7	3	73.5	132	64	104	47	1	4	1	2	1	No	1
31266	1	1.2	0.28	0.14	7.2	0.14	11.4	7.5	0.9	3	96.2	151	41	109	88	1	1	1	1	2	No	1
33861	1	6.4	2.6	0.14	2.4	0.14	1.1	0.71	0.14	3	98.7	182	44	89	120	1	2	2	1	3	No	1
36294	1	1.2	12.5	0.14	1.63	0.14	0.71	71.3	2.4	3	82.6	155	52	65	90	1	4	1	1	2	No	1
33734	1	1.5	18.7	0.14	2.7	0.5	0.71	21.1	2.4	3	67.4	203	39	48	66	1	2	1	1	1	No	1
35936	1	2.4	3.9	0.14	19.7	14.3	11.7	37.4	6.2	3	84.4	221	53	88	150	2	3	1	1	1	No	1
38480	1	2.6	20	0.14	1.63	0.14	0.71	43.5	4.3	3	102.9	187	52	100	115	2	4	1	2	3	No	1
33270	1	0.8	4.8	0.14	1.63	0.14	1.9	31.4	2.4	3	66.1	195	76	108	97	1	2	1	1	1	No	1
38708	1	0.5	18.9	0.14	14.1	0.14	0.71	10.7	2.4	3	77.6	254	52	90	184	2	3	1	2	2	No	1
31752	1	2	0.28	0.14	9.9	0.14	0.71	4.8	0.3	3	75	198	55	131	116	3	2	1	1	2	No	1
40912	1	0.28	3	0.14	17.9	0.14	0.71	2.4	0.14	3	78.5	191	63	55	117	2	2	1	1	2	No	1
34144	1	1.3	5.1	0.14	1.63	0.14	0.71	17	2.2	3	80.7	237	63	48	59	1	4	1	2	2	No	1
40274	1	9.3	20.3	0.14	6.9	1.8	0.71	26.7	1.9	3	98.9	251	43	142	176	2	1	1	2	3	No	1
37069	1	1.3	7.4	0.14	10.7	0.3	1.7	4.6	0.5	3	66.5	137	57	137	123	1	1	1	1	1	No	1
34401	1	1.2	8.8	0.14	20.8	0.14	0.71	4.8	0.4	3	76.3	124	51	62	61	2	2	1	1	2	No	1
37655	1	4.6	16.1	0.3	5.7	10.5	12	73.7	2.9	3	98.9	199	66	59	66	2	2	1	2	3	No	1
39340	1	8.1	10.8	0.14	2.3	0.14	11	50.4	5.1	3	90.5	187	42	154	114	1	1	1	1	2	No	1
33713	1	0.28	12.3	0.14	15.6	0.14	2.1	47.5	2.6	3	102.5	185	26	59	66	3	4	1	1	3	No	1
31464	1	0.28	0.28	0.14	15.6	0.14	0.71	14.4	2.4	3	86.9	190	57	139	83	1	4	1	1	2	No	1
37687	1	1.3	11.5	0.14	2.9	0.5	0.71	11.8	1.5	3	98.8	185	41	51	85	1	4	1	1	3	No	1
36788	1	1.7	2.1	0.14	1.63	0.14	0.71	4.7	0.4	3	82.8	106	31	48	56	3	1	2	2	2	No	1
36663	1	6.3	19	0.14	19.4	0.14	5.2	74.1	0.3	3	81.4	229	63	48	66	2	1	1	1	1	No	1
37311	1	1.7	24.2	0.14	20.8	0.2	0.71	63.2	5	3	105.4	141	42	59	153	1	2	2	2	3	No	1
35392	1	0.28	14.3	0.14	2.9	3.7	13	44.3	3.3	3	106.8	226	58	145	128	2	2	1	1	3	No	1
33777	1	0.7	18.8	0.14	13.5	0.14	0.71	54.4	4.3	3	83	180	53	83	110	1	3	2	2	2	No	1
33765	1	1.5	0.9	0.14	1.63	0.14	0.71	4.6	0.5	3	84.6	188	42	132	154	2	2	1	2	2	No	1
37715	1	0.28	8.6	0.14	3.2	0.14	0.71	4.7	0.14	3	86.6	151	41	45	115	1	4	1	2	2	No	1
38519	1	0.28	2.1	0.14	3	0.14	0.71	1.6	0.14	3	82.3	152	43	136	126	1	3	1	1	2	No	1
36092	1	7.5	13	0.14	3.7	0.14	0.71	66.8	2.4	3	74.2	124	55	48	59	2	1	2	2	1	No	1
36839	1	4.4	21.6	0.14	3.1	0.14	11.7	57.3	5.9	3	98.9	174	37	178	73	1	2	1	1	3	No	1
41473	1	1.9	12.6	0.3	10.2	0.4	0.71	63.8	4.1	3	74.2	184	27	34	106	3	2	1	2	2	No	1
40606	1	2.4	1.5	0.14	1.63	0.14	0.71	39.6	6	3	70.6	201	46	79	139	2	2	1	1	1	No	1
35208	1	1.5	0.8	0.14	1.63	0.14	4.9	5	0.6	3	99.1	127	35	49	168	1	2	2	1	3	No	1
38770	1	1.7	0.28	0.14	9.8	0.14	0.71	4.8	0.3	3	107.5	212	34	48	66	1	4	1	2	3	No	1
34613	1	3.1	18.8	0.14	12.1	0.3	0.71	70	5.5	3	110.1	168	39	48	56	2	1	2	1	3	No	1
41268	1	1.5	0.9	0.14	1.63	0.14	0.71	57.3	4.3	3	101.7	158	50	145	70	2	4	1	2	3	No	1
37338	1	3.6	19.6	0.14	19	2.1	13.8	59.8	2.7	3	91.1	156	47	150	141	1	3	1	1	3	No	1
33477	1	0.5	1.1	0.14	3.8	0.14	16	34.8	2.6	3	108.8	179	55	45	115	2	1	2	1	3	No	1
31363	1	0.5	5.4	0.14	2.4	0.5	0.71	17.9	4.8	3	51.3	176	59	59	105	2	2	1	1	1	No	1
41260	1	2.8	0.6	0.8	4.5	0.14	0.71	39.5	2.2	3	82.3	188	35	51	68	1	2	2	2	2	No	1
39755	1	2.8	16.1	0.14	1.63	0.14	0.71	11	0.9	3	102.7	265	30	48	59	1	3	1	1	3	No	1
40966	1	3.9	10.9	0.14	20.8	0.14	0.71	13.2	0.14	3	101.6	199	56	205	102	2	3	1	2	3	No	1
31410	1	2.6	1.8	0.14	1.63	0.14	0.71	11.8	0.14	3	82.4	188	55	69	119	1	4	1	2	1	No	1
39892	1	0.9	0.5	0.14	12.7	0.14	0.71	34.1	2.7	3	59.5	188	91	59	66	2	3	1	1	1	No	1
39931	1	0.28	16.4	0.14	4.5	0.14	0.71	35.6	6.8	3	93.9	202	36	59	66	1	1	1	1	3	No	1
40828	1	0.28	2.7	0.14	5.6	0.14	12.2	57.7	4.9	3	84.1	167	29	187	123	1	1	1	1	2	No	1
36200	1	2.8	3.6	0.14	1.63	0.14	0.71	25.9	0.4	3	79.1	207	49	176	46	1	3	1	2	1	No	1
32295	1	2	9.1	0.14	1.63	0.14	0.71	35.9	0.14	3	82.4	172	47	130	177	1	4	1	2	2	No	1
41024	1	2.3	3.8	0.14	12.5	0.14	0.71	10	0.14	3	99.3	192	47	131	121	2	3	2	1	3	No	1
39402	1	2.8	16.1	0.14	3.7	0.14	1.8	76.5	6.5	3	83.9	121	30	48	59	1	4	1	1	3	No	1
38226	1	3.3	14.3	0.14	3.5	1.2	13.7	72.5	6.2	3	72	167	47	136	127	1	1	1	1	2	No	1
34582	1	0.28	4.1	0.14	3.1	0.14	0.71	53.2	3.1	3	52.4	131	44	163	54	2	1	2	1	1	No	1
33534	1	2.2	13.7	0.14	5.9	0.14	0.71	35.6	4.3	3	69.6	152	43	65	96	1	1	1	1	1	No	1
40843	1	1.2	4.6	0.14	7.3	0.6	7.3	42.1	6	3	87	119	51	33	61	2	1	2	2	1	No	1
32099	1	4.2	2.6	0.3	11.6	0.14	0.71	14.1	2.8	3	105.4	220	68	33	61	2	2	1	1	3	No	1
33616	1	0.28	16.5	0.14	4	0.3	1.6	16.5	2.2	3	94.6	200	47	184	116	2	4	1	1	3	No	1
33324	1	4.7	4.3	0.14	4.4	0.14	0.71	5.3	1.1	3	75.2	235	47	142	160	2	1	1	1	2	No	1
37558	1	4.3	0.28	0.14	10.9	0.14	0.71	8.3	0.4	3	91.2	146	51	110	73	1	4	1	1	2	No	1
33321	1	0.28	4.5	0.14	3.9	0.14	0.71	7.2	0.14	3	87.6	227	50	193	138	1	2	1	2	2	No	1
38205	1	2.6	13.2	0.14	1.63	0.14	0.71	4.1	0.14	3	62.1	155	58	64	84	2	3	1	2	1	No	1
36506	1	9.9	17.9	0.14	6.9	0.14	1.1	54.4	5.5	3	85.8	201	40	224	116	2	1	1	2	2	No	1
33551	1	6.4	14.1	0.14	16.7	0.7	0.71	39	2.6	3	78	101	27	262	22	1	3	1	1	2	No	1
32500	1	2.1	7	0.14	4.8	0.14	0.71	63.2	5.7	3	66.5	109	27	41	126	2	4	1	2	1	No	1
39620	1	0.5	7.6	0.14	4.4	0.14	0.71	21.1	2.9	3	99.1	124	26	59	66	2	4	1	2	3	No	1
41237	1	1.8	10.9	0.2	8.6	0.14	1.5	34.9	4.7	3	102.8	217	33	41	126	3	3	2	2	3	No	1
34084	1	2.5	6.5	0.14	3.2	0.14	0.71	57.1	2.4	3	99	143	78	51	68	2	2	1	2	3	No	1
31273	1	0.7	10.2	0.14	1.63	0.14	7.5	31.9	2.5	3	102.2	233	77	63	143	1	2	1	2	2	No	1
37440	1	1.1	1.3	0.14	6.9	0.14	0.71	50.5	1.1	3	93.9	249	46	130	177	1	1	1	1	3	No	1
39148	1	1.2	21.6	0.14	10.4	0.14	0.71	58.5	1	3	99.2	125.8	29.5	59	66	1	1	1	1	3	No	1
37556	1	4.4	18	0.2	11.8	0.14	13	14.7	0.7	3	99.5	194	43	142	123	2	1	2	1	3	No	1
32620	1	11.3	0.28	0.14	9.8	0.14	0.71	4.8	0.3	3	59.1	106	26	34	106	2	1	1	2	1	No	1
40016	1	3.1	9.2	0.14	4.1	0.14	0.71	35.8	0.2	3	59.9	174	38	52	152	3	4	2	1	1	No	1
40398	1	7.7	0.9	0.14	12.7	0.14	0.71	44.6	6	2	99	167	42	168	128	2	2	1	2	3	No	1
34703	1	2.2	4.4	0.14	6.8	0.2	2	44.6	3.7	2	98.7	248	41	59	130	1	1	1	2	3	No	1
31898	1	3.4	12.1	0.14	1.63	0.14	15.7	4	2.2	2	76.3	184	52	84	115	1	2	1	1	1	No	1
35061	1	0.28	5.4	0.14	3.4	0.14	0.71	5.5	0.7	2	91.5	172	47	170	91	1	3	1	1	2	No	1
35248	1	2.9	18	0.14	3.4	0.14	0.71	8.5	0.5	2	87.2	223	58	59	153	2	4	1	2	2	No	1
40659	1	0.9	21.6	0.14	1.63	0.14	2.1	12.7	0.3	2	65	172	59	146	111	1	2	1	2	1	No	1
35528	1	0.28	1.2	0.14	1.63	0.14	2	7.8	0.14	2	88.4	207	47	198	120	1	1	1	1	1	No	1
38904	1	0.7	5.2	0.14	1.63	0.14	12.2	58.5	5.7	2	72.8	116	28	45	115	1	3	1	1	1	No	1
39532	1	0.8	11.3	0.14	4.9	0.8	6.9	67.9	2.9	2	86.2	232	40	91	174	2	3	2	2	2	No	1
32430	1	2.1	16	0.14	4.4	0.14	0.71	73	2.4	2	86.8	101	31	50	90	1	1	1	1	2	No	1
33585	1	4.2	13.4	0.14	20.8	19.9	11.6	39.6	6.7	2	89.7	215	52	206	122	1	1	1	1	2	No	1
41285	1	7.7	10.9	0.14	20.6	0.3	0.71	76.8	2.5	2	88	106	31	51	85	1	3	1	2	2	No	1
38455	1	1.4	14.1	0.14	1.63	0.14	0.71	6.8	0.4	2	91.9	156	42	164	81	1	3	1	1	2	No	1
38745	1	0.9	18.4	0.14	1.63	0.14	0.71	56	4.2	2	75.5	199	51	197	109	1	4	1	2	1	No	1
34633	1	1.6	0.28	0.14	11.8	0.4	0.71	23	2.6	2	82.7	199	45	137	123	2	2	1	2	1	No	1
37485	1	1.1	18.3	0.14	6.2	0.14	0.71	11.1	1.1	2	94.8	210	45	128	139	1	4	1	1	2	No	1
37993	1	1.8	12.8	0.14	1.63	0.14	0.71	7.7	0.6	2	85.5	225	33	184	148	3	3	2	2	2	No	1
36639	1	2.5	12.4	0.14	7.2	0.14	1.5	4.3	0.4	2	110.7	174	34	44	78	2	1	1	2	3	No	1
37289	1	0.28	0.28	0.14	4.5	0.14	7.9	5.9	0.14	2	79.2	163	50	211	71	1	3	1	1	1	No	1
34851	1	2.2	14.8	0.14	10.8	0.14	0.71	49.7	3.4	2	61.5	197	96	59	66	2	1	1	1	1	No	1
32734	1	4.3	13.3	0.14	2.7	1.5	1.9	63.5	3.2	2	51.3	192	62	45	115	2	1	1	1	1	No	1
31937	1	1.9	14.4	0.14	7.1	2.9	0.71	76.4	5.6	2	102.2	109	41	170	34	1	4	2	1	3	No	1
34079	1	1.1	11.4	0.2	10.8	4.4	2.1	59.2	2.7	2	64.9	148	44	105	83	1	4	1	2	1	No	1
36374	1	1.6	3.8	0.14	1.63	0.14	0.71	61.1	5	2	98.9	118	40	49	168	2	4	2	2	3	No	1
31528	1	0.7	14.4	0.14	1.63	0.14	0.71	35	2.4	2	67.8	154	41	46	100	2	2	1	2	2	No	1
39524	1	0.7	3.4	0.14	4.4	1.7	0.71	6.7	1.6	2	99.2	116	33	51	68	1	2	1	1	3	No	1
33928	1	1	18.9	0.14	5	0.14	9.8	31.3	1.4	2	98.3	175	48	113	104	1	2	1	2	3	No	1
38314	1	6.3	3.1	0.14	5.3	0.14	0.71	18.7	1.4	2	100.5	168	38	41	126	2	1	1	1	3	No	1
41409	1	1.4	0.28	0.14	5.6	0.14	0.71	18.4	1.1	2	72.9	223	48	175	140	1	2	1	2	1	No	1
37267	1	0.6	16.3	0.14	5.5	0.4	0.71	11.6	1.1	2	52.8	222	45	100	157	1	3	1	1	1	No	1
36959	1	1.6	1.1	0.14	5.1	0.14	0.71	3.6	0.8	2	66.7	179	71	46	100	1	1	1	2	1	No	1
37520	1	4.6	18	0.14	8.6	0.14	0.71	23.6	0.14	2	86	177	67	34	106	1	4	1	1	2	No	1
32273	1	0.8	2	0.14	1.63	0.14	0.71	5.5	0.14	2	67.9	211	81	59	66	1	2	1	2	2	No	1
33153	1	2.3	11.7	0.14	12.8	0.14	0.71	70	6	2	92.5	167	62	120	81	1	4	1	2	2	No	1
38149	1	1.3	13.7	0.14	11.2	0.6	4.6	33.1	5.4	2	103.1	210	54	146	111	1	2	1	1	3	No	1
32251	1	0.6	19.9	0.14	7.8	0.14	0.71	19.9	4.3	2	59.2	167	61	87	128	1	2	1	1	1	No	1
32129	1	2.8	14.1	0.14	5.6	0.14	0.71	33.1	3.6	2	98.3	161	53	142	160	1	2	1	1	3	No	1
39470	1	4.6	17.9	0.14	7.7	0.5	0.71	59.8	6.8	2	81.9	149	42	130	177	2	2	1	1	2	No	1
33761	1	0.5	10.2	0.14	4	0.14	1.6	16.7	2.1	2	79.4	194	40	59	66	1	4	1	2	2	No	1
33745	1	0.28	0.5	0.14	7.4	0.14	0.71	0.71	1	2	75.2	250	49	134	174	1	4	1	1	2	No	1
31488	1	2.7	0.28	0.14	9.8	0.14	0.71	4.8	0.3	2	98.7	215	47	174	133	1	2	1	1	3	No	1
36509	1	0.6	12.4	0.14	11.5	0.14	0.71	6.3	0.14	2	71.7	241	72	80	153	2	3	1	1	2	No	1
36995	1	2.5	16.1	0.14	2.4	0.14	0.71	54.9	4.9	2	107.8	172	51	134	126	2	4	1	1	3	No	1
33520	1	1.8	1.7	0.14	2.9	0.14	0.71	52.8	5	2	78.1	232	50	200	142	1	2	1	2	2	No	1
40810	1	1.1	1	0.14	4.5	0.4	10.4	31.9	3.5	2	102.9	170	43	94	108	1	1	2	1	3	No	1
39978	1	0.28	23.5	0.14	18.5	0.2	1.6	56	3.7	2	82	201	63	113	115	1	2	1	1	2	No	1
31447	1	0.28	20.9	0.14	9	0.14	0.71	18.6	3.4	2	77.7	243	50	120	169	1	1	2	2	2	No	1
35517	1	0.4	2.1	0.14	3	0.14	0.71	19.2	2.7	2	103.3	187	34	251	103	1	3	1	1	3	No	1
36052	1	0.28	2.6	0.14	3.8	0.14	0.71	24.7	2.4	2	92.9	163	51	130	86	1	4	1	1	3	No	1
35067	1	1.9	2.6	0.14	7.7	0.14	0.71	11.1	2.4	2	98.9	228	52	209	134	3	2	1	2	3	No	1
34548	1	3.9	11.8	0.14	2.7	0.14	0.71	5.1	2.8	2	83.8	132	78	62	42	2	4	1	1	2	No	1
32640	1	2	4.4	0.14	1.63	0.14	0.71	64.8	2.6	2	94.7	178	41	49	168	1	3	2	2	3	No	1
37034	1	1.9	13.7	0.3	16	0.14	0.71	9.1	2.6	2	99.1	221	40	217	138	1	2	1	1	3	No	1
36719	1	0.28	19.8	0.14	5.5	0.14	0.71	13.1	0.8	2	52.3	174	45	112	107	1	3	1	1	1	No	1
39028	1	7.6	0.28	0.14	2.7	0.14	0.71	4	0.7	2	81.8	187	65	57	153	2	1	1	1	2	No	1
36797	1	4.3	4.1	0.14	2.3	0.14	5.6	23.7	0.4	2	102.2	231	37	263	141	2	3	1	1	3	No	1
32931	1	0.4	13.1	0.14	1.63	0.14	0.71	22.3	0.14	2	110.8	141	28	231	67	2	2	1	1	3	No	1
39115	1	1.3	18	0.14	15.4	0.14	0.71	34.1	3.4	2	103.8	222	38	59	66	1	2	1	2	3	No	1
33450	1	0.28	9.8	0.14	3.7	0.3	12.5	59.2	3	2	108	199	50	91	131	1	4	1	1	3	No	1
34975	1	1.5	20.6	0.14	1.63	0.14	0.71	29.9	2.7	2	99.1	167	50	178	148	1	3	1	1	2	No	1
37588	1	1.6	4.2	0.14	2.3	0.14	0.71	5.3	0.6	2	99	178	31	51	85	1	3	1	2	3	No	1
37765	1	2.6	7.7	0.14	1.63	0.14	1.3	70	3.2	2	94.6	143	77	48	56	2	3	2	2	3	No	1
31382	1	0.8	12.7	0.14	4.4	3.2	0.71	34.2	2.6	2	86	164	56	134	174	2	4	1	2	2	No	1
33518	1	4.4	22.4	0.14	6.4	0.14	11.6	65.6	5.6	2	95.9	235	29	44	78	1	2	1	1	3	No	1
40005	1	0.4	18.4	0.14	11	0.14	0.71	11.8	2.4	2	79.1	236	45	251	141	2	2	1	1	2	No	1
39782	1	0.28	2.5	0.14	5.3	0.3	6	28.1	2.4	2	70.3	173	64	86	92	1	2	1	1	1	No	1
33467	1	0.28	10.9	0.14	1.63	0.14	0.71	47.8	5.5	2	99	183	61	79	106	1	3	1	2	3	No	1
41394	1	0.28	9.8	0.14	1.63	0.14	4.5	58.4	5.1	2	98.9	154	47	78	91	1	1	1	1	3	No	1
40321	1	1	18	0.2	1.63	0.14	0.71	11	2.6	2	94.1	243	48	110	173	1	4	1	1	2	No	1
41316	1	1.9	11.5	0.14	4.5	0.14	9.1	13.5	2.4	2	99.2	143	37	200	66	1	4	1	1	3	No	1
39732	1	1.9	19	0.14	6.8	0.3	11	10.7	2	2	68.8	190	42	146	119	1	2	1	1	1	No	1
33531	1	4.8	3.6	0.14	4.5	0.3	0.71	2.6	1	2	82.7	210	50	130	86	1	2	1	2	2	No	1
33397	1	2.6	7.1	0.14	4.1	0.14	2.9	10.1	0.9	2	75.6	127	65	47	53	1	1	1	1	1	No	1
35829	1	2.2	3.7	0.14	15.6	0.14	0.71	11.2	0.4	2	88.6	220	36	33	61	1	1	1	2	3	No	1
37148	1	1.3	0.8	0.14	3.5	0.14	0.71	8.7	0.4	2	93.6	142	42	236	53	1	1	2	1	3	No	1
32304	1	1.2	3.3	0.14	1.63	2	0.71	34.9	0.3	2	73.8	168	65	59	66	1	2	1	1	1	No	1
40797	1	1.9	2.9	0.14	4.7	0.14	5.4	45	0.14	2	98.8	205	37	170	134	3	4	1	2	3	No	1
39588	1	7.9	0.6	0.14	9.6	0.14	0.71	2.2	0.14	2	100	190	66	92	106	1	2	1	1	3	No	1
37836	1	0.9	14.3	0.14	2.6	0.14	0.71	1.7	0.14	2	77.6	267	57	135	183	1	4	1	1	1	No	1
38078	1	0.4	11.1	0.14	1.63	0.14	14.1	46.2	4.8	2	92.2	188	48	146	111	2	1	1	2	3	No	1
38744	1	0.28	18.7	0.14	11.8	0.4	11.5	38.8	3.1	2	78.6	196	67	68	115	1	4	1	1	2	No	1
40620	1	6	0.6	0.14	19	19.9	3.4	68.9	6.3	2	96.6	252	64	52	152	1	3	1	2	2	No	1
31779	1	1.5	13.3	0.3	16.3	1.4	2.5	31.9	5.8	2	61.6	233	37	171	162	1	1	2	1	1	No	1
35883	1	9.9	2.5	0.14	6.7	0.14	0.71	20.7	5.6	2	73	165	48	136	126	1	1	1	1	2	No	1
33669	1	0.7	0.28	0.14	15.4	0.14	0.71	14.4	2.4	2	76.8	223	38	59	130	1	4	1	2	1	No	1
40391	1	2.7	2.2	0.14	10.9	0.14	0.71	23.8	2.1	2	83.4	177	49	128	102	1	1	1	1	3	No	1
37932	1	4.3	4.8	0.14	17.4	0.14	0.71	58.5	1.6	2	72.4	143	45	92	80	1	1	1	1	1	No	1
40772	1	0.28	12.4	0.14	10.9	0.14	0.71	66.8	0.9	2	74.8	161	56	76	90	1	3	2	1	1	No	1
32706	1	3	0.28	0.14	9.7	0.14	0.71	4.8	0.3	2	94.8	212	49	79	147	2	1	1	1	2	No	1
34901	1	0.28	0.28	0.14	9.6	0.14	0.71	4.8	0.3	2	81.7	204	63	76	126	1	3	1	1	1	No	1
33217	1	2.4	18	0.14	4.2	0.14	0.71	9.9	0.14	2	81.4	151	47	61	92	1	1	1	1	1	No	1
35863	1	0.9	3.1	0.14	5.5	0.14	2.4	5	0.14	2	97.7	180	49	100	111	1	2	1	2	3	No	1
40729	1	0.28	18	0.3	17.5	1.2	4.3	70.7	5.7	2	63.3	134	60	68	60	2	3	1	2	1	No	1
40633	1	1.5	20.3	0.14	19	0.3	1.9	65.5	5.7	2	82.1	167	52	184	148	1	4	1	2	2	No	1
38532	1	3.7	13.7	0.14	4.6	0.3	5.7	37.3	2.9	2	70.8	178	71	61	95	2	2	2	2	2	No	1
38801	1	1.3	11.1	0.14	1.63	0.5	0.71	14.1	5.1	2	83.8	244	50	201	154	1	1	1	1	3	No	1
40849	1	7.2	9	0.14	7.8	0.14	0.71	40.4	3.4	2	107.9	214	33	190	143	1	4	1	2	3	No	1
37545	1	1.1	2.2	0.14	5	0.14	0.71	42.5	3.2	2	71.4	217	77	86	123	1	4	1	2	1	No	1
31582	1	0.8	8.5	0.14	6	0.8	0.71	13.6	1.5	2	79	145	47	146	119	2	4	2	2	2	No	1
37732	1	2.4	3.4	0.14	4.5	0.14	0.71	6	1.5	2	96.6	178	83	51	85	2	2	1	1	2	No	1
40852	1	1.1	0.28	0.14	9.6	0.14	0.71	4.8	0.3	2	55.4	240	80	88	142	1	2	1	1	1	No	1
35805	1	3.6	3.4	0.14	1.63	0.14	0.71	2.7	0.3	2	99.2	167	62	178	144	2	3	1	1	3	No	1
35135	1	1.8	3	0.14	15.6	0.14	8.9	73.2	6.2	2	81.9	209	42	239	119	1	2	1	1	1	No	1
35081	1	1.3	2.6	0.14	10.9	15.8	13.9	34.1	5	2	71	237	81	118	132	1	4	1	2	1	No	1
39126	1	1.7	0.7	0.14	1.63	0.14	0.71	43.1	3.7	2	92.9	181	55	130	177	1	2	1	1	3	No	1
38762	1	1.4	7.9	0.14	2.8	1.2	1.1	26.6	4.1	2	71.2	234	46	145	159	2	2	2	2	1	No	1
39292	1	2	7	0.14	2.9	0.14	3.2	12.7	2.3	2	92.1	160	41	47	53	2	1	1	2	2	No	1
35505	1	0.5	14.8	0.14	11.9	0.3	0.71	42.5	0.8	2	71.6	227	83	52	152	1	2	1	1	1	No	1
32761	1	1.2	3.2	0.14	4.4	0.14	0.71	7.5	0.8	2	80.6	106	58	142	141	1	2	2	1	2	No	1
33364	1	7	0.9	0.14	13.2	0.14	0.71	4.6	0.14	2	92.2	170	41	48	66	2	4	1	1	3	No	1
37071	1	5.6	14.1	0.14	1.63	0.14	1.1	58.5	2.5	2	78.6	166	70	41	89	2	2	1	2	2	No	1
32300	1	0.8	16.5	0.14	1.63	4.6	15.1	62.2	6.2	2	54.8	179	42	131	121	2	4	1	1	1	No	1
35719	1	0.28	4.6	0.14	3.9	0.14	11	72.5	2.3	2	78.3	167	50	67	104	2	4	1	1	1	No	1
33042	1	2.1	10.9	0.14	1.63	0.14	8.9	9.4	1.4	2	99	236	29	45	115	1	2	2	1	3	No	1
35832	1	2.2	6.2	0.14	13.2	0.14	0.71	2.9	1.1	2	77.9	175	33	59	130	1	2	1	1	2	No	1
37452	1	7.6	2.9	0.14	6.2	0.14	0.71	6.1	0.6	2	66.6	110	28	41	89	2	1	1	1	1	No	1
33649	1	0.28	3.3	0.14	4.4	0.14	6.3	43.3	5.7	2	52.8	168	58	53	99	1	3	1	2	1	No	1
40613	1	3.1	10.9	0.14	4.5	0.14	0.71	9.8	3.2	2	78.7	174	39	46	100	3	3	1	1	1	No	1
34528	1	0.7	2.3	0.14	2.6	0.14	1.1	50.4	2.8	2	63.4	185	43	140	121	1	1	2	2	1	No	1
41143	1	2	12.5	0.14	1.63	3	4.9	50.5	5.1	2	83.1	214	39	48	59	3	1	1	2	2	No	1
32570	1	2.6	0.8	0.14	12.1	0.14	0.71	73.7	4.9	2	92	208	36	59	66	1	4	1	2	2	No	1
40429	1	3.2	22.9	1.5	12.5	0.14	0.71	6.6	2.4	2	77.3	184	36	59	66	2	1	2	2	1	No	1
34037	1	0.28	6.7	0.14	8	0.4	0.71	6.7	1.2	2	64.8	194	75	62	107	1	2	2	2	1	No	1
32181	1	3.5	4.4	0.14	3.9	0.14	0.71	27.9	0.8	2	58.4	194	42	116	129	1	3	1	1	1	No	1
34795	1	2	4.8	0.14	17.5	0.14	0.71	7.2	0.14	2	107.5	168	46	177	42	1	4	1	1	2	No	1
34612	1	2.6	1.3	0.14	3.8	0.14	0.71	56.8	4.3	2	78.9	172	40	57	153	2	2	1	1	2	No	1
39716	1	1.7	8.7	0.14	1.63	0.14	3	44.3	2.9	2	71.1	141	43	135	183	2	1	1	1	1	No	1
31323	1	1	9.5	0.14	1.63	0.3	11.6	26.2	2.6	2	71.4	175	70	83	88	1	3	1	1	2	No	1
35306	1	0.4	0.28	0.14	1.63	0.14	0.71	9.1	1.2	2	75.1	148	44	145	75	1	3	2	1	1	No	1
31736	1	4.7	1.7	0.14	4.7	0.14	0.71	18	0.7	2	68.4	129	59	146	119	2	1	1	1	1	No	1
36831	1	0.5	6.6	0.14	6.8	0.14	0.71	7.7	0.7	2	53.3	204	50	150	141	2	2	2	2	1	No	1
32037	1	4.3	9.7	0.14	19	0.14	11.4	12.7	0.5	2	84.4	182	52	74	115	2	1	1	2	2	No	1
36883	1	3.2	4.4	0.14	3.9	0.14	0.71	39.6	0.4	2	99.2	209	40	141	141	1	4	1	1	3	No	1
32266	1	0.28	13	0.14	17.1	0.14	0.71	5.9	0.2	2	63.7	106	26	34	106	1	3	1	2	1	No	1
40512	1	2.4	0.4	0.14	20	0.14	0.71	7.3	0.14	2	78.9	181	40	59	66	1	2	1	1	1	No	1
33231	1	1.3	16.8	0.14	3	0.14	7.9	33.1	5.2	2	106.7	146	34	98	92	1	3	1	2	3	No	1
39016	1	1.6	4.8	0.14	6.5	0.14	0.71	33.1	2.4	2	84.2	225	56	136	127	2	3	2	2	1	No	1
32241	1	1.9	16.8	0.14	3.9	0.14	0.71	35	5.1	2	97.8	232	48	106	163	2	3	1	1	3	No	1
32979	1	8	11.7	0.14	6.5	0.14	3.1	53.5	2.7	2	78	220	50	131	116	1	3	1	1	2	No	1
39170	1	6.8	10.8	0.14	1.63	0.5	0.71	56	2.4	2	78.8	121	44	145	70	1	2	1	1	3	No	1
33239	1	3.2	16	0.14	2.8	0.14	0.71	34.9	1.5	2	52.4	148	51	101	77	1	2	2	1	1	No	1
37682	1	1.4	4.4	0.14	13	0.7	4	7.9	1.5	2	91.8	183	34	140	121	1	1	1	1	3	No	1
40232	1	1.8	14.1	0.14	1.63	0.14	0.71	2.5	0.9	2	82.5	173	41	111	110	3	4	1	2	2	No	1
34845	1	1.6	2.9	0.14	4.9	0.14	0.71	21.1	0.8	2	98.8	111	39	212	30	1	2	1	2	3	No	1
36981	1	0.5	3.5	0.14	6.8	0.14	0.71	27.5	0.3	2	102.1	185	45	136	126	2	2	1	1	3	No	1
41021	1	8.1	0.28	0.14	1.63	0.14	0.71	4	0.14	2	66.5	226	62	61	152	2	2	1	2	2	No	1
40933	1	1.6	17.5	0.14	20.8	7.3	0.71	32	2.7	2	75.1	106	21	211	43	1	2	1	1	2	No	1
40106	1	1	5.9	0.14	5.2	9.3	14.1	48	2.4	2	70.4	197	69	78	112	2	1	1	1	1	No	1
33285	1	3.5	2.3	0.14	6.9	0.14	1.1	31.9	6	2	70.8	168	44	149	172	1	2	2	2	1	No	1
38501	1	1.3	10.5	0.14	20.8	0.2	2.2	34.1	6.4	2	84	162	40	98	102	1	4	1	2	2	No	1
33500	1	0.6	3.5	0.14	2.7	0.14	0.71	25	1.1	2	99.2	153	43	71	96	2	2	1	2	3	No	1
40263	1	1.6	14	0.14	3.9	0.14	4.3	11.1	0.7	2	96.4	167	50	244	128	2	2	2	2	3	No	1
38140	1	1.3	16.1	0.14	3.2	0.14	0.71	7.6	0.6	2	86.5	194	45	97	130	2	4	2	2	2	No	1
35213	1	2	0.28	0.14	9.6	0.14	0.71	4.8	0.3	2	105.1	208	40	176	133	1	2	1	2	3	No	1
37358	1	2.5	24.9	0.14	2.5	0.14	0.71	1.3	0.2	2	89.2	197	26	33	61	1	3	2	2	3	No	1
31220	1	1.1	22.4	0.2	4.8	0.14	2.3	6.5	0.14	2	82	175	43	139	83	1	4	1	2	2	No	1
36556	1	2.7	14.4	0.14	5.2	3.1	10	54.4	5.3	2	79	217	58	95	140	2	2	1	2	2	No	1
37814	1	3.2	16.4	0.14	18.3	0.2	0.71	65.6	5.7	2	74.5	117	29	46	100	2	2	1	2	2	No	1
35444	1	0.9	10.7	0.14	8	2.1	0.71	35.9	5.7	2	78.8	216	60	92	138	1	2	1	2	2	No	1
34497	1	0.28	13.2	0.14	20.6	0.14	0.71	59.8	4.4	2	68.7	111	28	42	132	1	2	1	1	1	No	1
41355	1	2	8.4	0.14	4.7	0.14	1.7	65.8	3.4	2	92.3	116	28	207	47	3	1	1	1	2	No	1
39097	1	0.7	11.1	0.14	19.2	0.8	0.71	34.1	2.6	2	65.7	192	65	59	66	1	4	1	2	1	No	1
34696	1	0.7	10.9	0.14	6.5	0.14	9	17.2	3.3	2	104.5	224	54	149	117	2	4	1	2	3	No	1
40370	1	1.3	26.1	0.14	18.5	0.3	1.3	65.8	2.7	2	75	177	52	91	107	1	4	1	1	1	No	1
34474	1	1.2	16.4	0.14	5.3	0.14	0.71	26.9	2.4	2	65.5	145	50	145	128	1	4	1	2	1	No	1
33624	1	2.1	3.2	0.14	1.63	0.14	2.2	17.3	2.4	2	86.2	86	30	48	56	2	3	1	2	2	No	1
33029	1	0.8	0.28	0.14	15.1	0.14	0.71	14.4	2.4	2	81.4	164	39	44	78	1	3	1	2	2	No	1
39245	1	1.3	2.2	0.14	1.63	0.14	0.71	1.3	1.2	2	81.2	176	38	97	119	1	2	1	1	2	No	1
35653	1	0.28	1.9	0.14	2.6	0.14	0.71	16.4	1.1	2	84.6	121	30	48	56	1	2	2	1	3	No	1
36352	1	0.28	7.5	0.14	1.63	0.14	2	4.2	1	2	99.6	117	17	52	152	1	3	1	2	3	No	1
40237	1	0.6	13.2	0.14	4.4	0.14	0.71	7	0.5	2	80.4	193	53	70	126	1	1	2	1	1	No	1
38738	1	0.4	0.28	0.14	3.2	0.14	0.71	3.7	0.14	2	84.4	206	37	142	141	2	3	1	1	3	No	1
36674	1	1.7	6.7	0.14	1.63	0.14	0.71	75.6	6.5	2	98.9	154	36	178	54	1	3	1	2	3	No	1
32517	1	7.1	13.5	0.14	3.7	0.8	2	64.9	5.9	2	56.9	167	40	55	117	1	1	1	1	1	No	1
39226	1	0.6	5.6	0.14	1.63	0.14	12.3	56.8	2.8	2	82.1	162	49	69	99	1	4	1	1	2	No	1
33114	1	1.9	0.28	0.14	15.1	0.14	0.71	14.4	2.4	2	89.8	206	48	90	140	1	1	1	1	2	No	1
31210	1	3.4	10.9	0.5	4.1	0.14	5.8	12	1.6	2	81.7	253	38	59	153	1	1	1	1	2	No	1
38241	1	0.28	0.28	0.14	9.6	0.14	0.71	4.8	0.3	2	53.2	101	21	31	84	1	2	1	2	1	No	1
39692	1	0.28	6.8	0.14	2.4	0.14	0.71	2.6	0.14	2	82.5	120	30	48	66	2	1	1	1	2	No	1
34145	1	0.9	13.7	0.14	1.63	0.4	0.71	75	3.7	2	91.3	248	86	81	146	1	2	1	2	2	No	1
40769	1	1.9	4.4	0.14	1.63	19.9	13.8	34.9	3.4	2	90.6	200	60	42	132	1	4	1	2	2	No	1
36150	1	2.2	11.1	0.14	10.2	0.14	0.71	7.9	3.3	2	106.4	184	58	142	123	1	4	1	1	3	No	1
31233	1	0.28	10.8	0.14	17.1	0.14	3.3	46.3	2.7	2	94.1	86	36	55	117	1	2	1	1	3	No	1
31805	1	0.28	3.7	0.14	4.7	0.14	0.71	46.2	4.7	2	99.2	116	32	57	153	1	3	1	1	2	No	1
34562	1	0.8	12.5	0.14	2.7	0.14	0.71	34.8	3.9	2	94.1	149	51	134	174	1	1	1	2	2	No	1
34661	1	2.6	17.5	0.14	1.63	0.3	14.1	57.5	5.7	2	108.6	182	49	142	123	2	2	2	1	3	No	1
41454	1	1.5	19.8	0.14	1.63	0.14	0.71	67.9	5.1	2	105.2	128	17	180	46	1	2	1	1	3	No	1
34581	1	7.7	5.4	0.14	9.1	0.14	11.7	49.4	3.1	2	87.9	160	44	146	119	2	1	1	2	3	No	1
33565	1	3.2	12.5	0.14	17.8	0.14	0.71	29.7	2.2	2	61.3	160	46	142	141	1	1	1	1	1	No	1
40295	1	8.1	2.3	0.14	8	0.14	0.71	46.3	1.8	2	107	123	26	59	66	2	2	1	1	3	No	1
38828	1	2.8	3.2	0.14	5.7	0.9	2.6	9.1	1.8	2	73.6	120	46	140	146	2	1	1	2	2	No	1
34272	1	2.9	2.7	0.14	11.2	0.14	1	7.3	1.2	2	98.8	124	26	57	153	2	1	1	2	3	No	1
38903	1	1	9.5	0.14	6.8	0.14	0.71	3.6	0.6	2	78.8	151	54	61	85	1	1	1	2	2	No	1
38505	1	1.6	7.4	0.14	2.6	0.14	14.2	5	0.4	2	94.9	204	40	125	139	2	1	2	2	3	No	1
39668	1	2	0.28	0.14	5	0.14	0.71	7.8	0.14	2	65.6	211	41	198	130	3	1	1	1	1	No	1
37116	1	2.2	14.1	0.14	2.6	0.3	2.6	70	6	2	83.8	173	41	48	56	1	3	1	2	3	No	1
38736	1	4.8	8.1	0.14	7.3	0.14	0.71	69.4	2.3	2	98.9	171	42	131	116	2	2	1	2	3	No	1
35245	1	0.8	14.1	0.14	13.5	0.14	2.3	54.2	5.1	2	54.8	101	25	33	61	3	3	1	1	1	No	1
36428	1	1.2	10	0.14	12.8	7.1	5.8	68.4	4.3	2	101.1	199	64	51	68	2	3	1	1	2	No	1
35324	1	1.6	3.4	0.14	5	0.14	0.71	23.5	2.6	2	101.8	143	43	114	77	1	1	1	1	3	No	1
33080	1	2	20	0.14	5.7	0.14	0.71	53.5	4.6	2	100	172	46	121	102	1	4	1	2	2	No	1
33291	1	1.1	20.9	0.14	20.8	0.14	11	59.8	4.2	2	71.1	170	64	50	90	1	1	1	1	1	No	1
38776	1	4.4	19.9	0.14	11.6	0.14	0.71	65.5	3.2	2	94.9	174	38	55	117	2	2	1	2	3	No	1
39908	1	4.3	11.5	0.14	2.8	0.14	0.71	16.6	2.3	2	95.8	238	31	52	152	2	2	1	1	2	No	1
37712	1	6.9	1.5	0.14	2.8	0.14	0.71	0.71	0.8	2	75.1	219	52	140	121	2	1	1	2	2	No	1
32093	1	0.28	0.6	0.14	10.9	0.14	0.71	5.6	0.4	2	78.1	155	47	149	172	2	1	1	1	2	No	1
39838	1	0.7	12.8	0.14	1.63	0.14	0.71	3.3	0.4	2	89.9	233	38	59	44	1	1	2	2	3	No	1
40008	1	1.4	6.7	0.14	7	0.14	3.1	51.4	5	1	102.1	221	47	140	146	1	1	1	1	3	No	1
35691	1	1.4	13.3	0.5	12.3	0.14	1.9	59.8	2.7	1	66	205	35	104	149	2	2	1	1	1	No	1
34518	1	1.3	18.8	0.3	20.8	0.14	0.71	65.6	2.4	1	80.8	202	61	82	125	1	4	1	1	2	No	1
38028	1	1.8	10.8	0.14	20.8	0.14	16	45.6	2.5	1	93.7	226	38	103	167	1	3	1	1	2	No	1
41186	1	4	11.1	0.14	4.6	0.14	1.7	10.9	2.7	1	76.3	118	29	47	53	2	2	1	1	2	No	1
38189	1	0.9	13.1	0.14	4.7	0.2	0.71	11.4	1.9	1	73.8	168	67	79	85	1	1	1	1	1	No	1
36570	1	1.2	2.8	0.14	1.63	0.5	0.71	14.1	0.6	1	82.8	223	50	131	121	1	2	1	1	2	No	1
40888	1	0.7	20.9	0.14	2.8	0.14	1.4	23.1	0.5	1	92.2	210	37	48	66	2	2	1	1	3	No	1
40439	1	1.7	13	0.14	2.3	0.5	3.4	8.2	0.3	1	99.1	177	38	272	85	1	4	2	2	3	No	1
32220	1	0.28	3.9	0.14	6.8	0.14	0.71	16.4	0.14	1	94.8	110	31	53	99	1	4	1	1	2	No	1
41319	1	0.7	1.9	0.14	4.4	0.14	0.71	6.2	0.14	1	66.6	225	68	34	106	2	1	2	2	1	No	1
40452	1	6.4	20.5	0.14	7	0.14	0.71	5.9	0.14	1	65.3	179	67	59	100	2	3	1	2	1	No	1
32394	1	0.28	9.3	0.14	4.4	0.4	0.71	76.8	6.8	1	86.5	101	30	49	168	3	3	1	2	3	No	1
31290	1	3.7	12.3	0.14	5	0.2	1.6	42.6	4.4	1	67.8	218	50	175	112	2	1	1	2	2	No	1
31714	1	1.4	13.1	0.14	1.63	1.8	9.6	67.6	3.5	1	65.1	204	54	87	133	1	1	1	1	1	No	1
38333	1	3.2	18	0.14	15.6	19.9	2.1	14.4	5.8	1	75.6	229	77	51	85	2	1	1	1	2	No	1
32521	1	0.28	19	0.14	1.63	0.4	2	38.8	3.7	1	65.9	108	27	41	89	1	1	1	1	1	No	1
40676	1	5.8	20.5	0.14	5.6	0.14	7.3	42.1	2.6	1	47.9	217	58	65	146	1	2	1	1	1	No	1
37670	1	1.4	7.1	0.14	1.63	0.14	0.71	32.9	5.1	1	75.8	158	40	95	99	1	1	1	1	1	No	1
32731	1	0.28	5.9	0.14	2.6	0.2	0.71	63.5	3.7	1	83	202	65	59	66	2	4	2	2	2	No	1
35305	1	2.1	19.8	0.14	6.6	0.14	0.71	23	1.4	1	71	250	45	138	96	3	1	1	1	2	No	1
40435	1	1.8	8.5	0.14	6.7	0.14	0.71	5.3	1.2	1	69.7	202	52	98	130	3	4	1	1	2	No	1
39854	1	2.9	19	0.14	3.4	0.14	0.71	13.9	0.6	1	104.3	123	26	55	117	2	2	1	2	3	No	1
40585	1	2.5	2	0.14	1.63	0.14	0.71	7.3	0.3	1	59.5	167	40	41	89	2	1	1	1	1	No	1
34320	1	4.5	0.28	0.14	9.5	0.14	0.71	4.8	0.3	1	63	106	26	41	126	2	1	1	2	1	No	1
32829	1	1.4	0.28	0.14	1.63	0.14	0.71	3.8	0.3	1	75.9	142	51	91	73	1	1	1	1	1	No	1
37916	1	9.9	7	0.14	1.63	0.14	0.71	0.71	0.14	1	88.2	188	36	59	66	1	2	1	1	2	No	1
34531	1	3	11.1	0.14	10.9	0.14	0.71	44.3	4.3	1	103.4	175	63	79	96	1	1	1	1	3	No	1
38527	1	2.2	4	0.14	1.63	0.14	0.71	61.1	2.8	1	75.7	163	45	134	126	2	2	1	2	2	No	1
35458	1	4	8	0.14	20.8	0.5	0.71	45	4.2	1	72.2	138	54	145	159	1	1	1	1	1	No	1
37918	1	2.3	12.3	0.14	6.9	0.5	14.2	75	3.2	1	97.7	142	52	114	67	2	4	1	2	2	No	1
37130	1	2.7	22.2	0.14	20.8	0.14	0.71	76.8	2.7	1	83.1	163	57	80	90	1	1	1	1	2	No	1
33117	1	0.28	21.6	0.14	2.5	0.5	0.71	59.8	2.4	1	81.1	197	58	142	160	2	3	1	2	2	No	1
38726	1	1.6	4	0.14	11.9	0.3	0.71	19	1.4	1	88.8	215	59	112	134	3	1	1	2	2	No	1
40561	1	2.3	1.5	0.14	1.63	0.14	0.71	35.9	0.6	1	106.6	201	38	107	142	1	3	1	1	3	No	1
39493	1	1.7	1.7	0.14	1.63	0.14	0.71	6.9	0.2	1	64.5	211	42	209	127	1	1	1	2	1	No	1
37766	1	2	9.2	0.14	5.8	19.9	1.4	53.2	6.7	1	77.7	211	53	106	137	1	4	2	2	1	No	1
40425	1	8.3	14.4	0.14	7.2	0.14	1.5	44.6	5.5	1	96.5	219	41	59	66	2	1	1	2	3	No	1
35169	1	7.6	10.8	0.14	11	0.14	1.1	43.3	3.9	1	70.2	209	40	31	84	2	3	1	1	2	No	1
33935	1	2.9	0.28	0.14	5.3	19.9	1.8	7.9	3.4	1	100	212	36	31	84	1	2	2	2	2	No	1
36214	1	2.1	2.3	0.4	3.4	0.14	0.71	34.7	3.2	1	107.2	162	46	142	170	3	2	1	2	2	No	1
33263	1	0.28	14.4	0.3	16.6	1.4	1.8	35.6	6.5	1	52.5	236	52	141	141	2	1	1	1	1	No	1
35810	1	0.8	10.9	0.14	3.9	0.14	0.71	54.9	6.2	1	106	202	51	136	126	2	3	1	1	3	No	1
34346	1	0.28	3.8	0.14	6.4	0.3	0.71	23.6	3.9	1	48.9	86	17	31	84	2	2	1	1	1	No	1
31150	1	0.6	9	0.14	3.8	0.14	0.71	30.8	2.6	1	85	181	81	50	90	1	1	1	1	2	No	1
34047	1	0.28	0.28	0.14	14.7	0.14	0.71	14.4	2.4	1	97.4	167	67	31	84	1	4	1	1	3	No	1
31609	1	1.3	13	0.4	6.7	0.5	5.2	22.6	1.1	1	71.8	233	32	53	99	1	2	1	1	2	No	1
36714	1	1.5	0.28	0.14	9.4	0.14	0.71	4.8	0.3	1	98.8	203	44	104	138	2	2	1	1	3	No	1
39277	1	1.5	7.3	0.14	1.63	0.14	2	37.4	0.14	1	69.4	159	84	102	55	1	2	1	1	2	No	1
32325	1	2.7	1.6	0.14	4.4	0.14	0.71	10.7	0.14	1	76.7	201	45	65	143	2	2	1	1	2	No	1
35266	1	10.4	8.6	0.14	11.5	0.14	0.71	9.9	0.14	1	99.2	239	50	217	146	2	3	1	2	3	No	1
36401	1	1.3	1.2	0.14	3.7	0.14	14.3	40.4	2.6	1	99.5	148	38	50	90	1	4	2	2	3	No	1
36373	1	0.8	11.5	0.4	4.5	10.7	17	46.3	2.5	1	58.7	225	59	149	117	1	1	2	1	1	No	1
32550	1	4.1	4.6	0.14	4.4	0.14	13.6	16.5	5.4	1	68.3	230	66	88	146	1	3	1	2	1	No	1
33414	1	2	16.1	0.6	7.7	4.2	15.7	56.8	4.4	1	58.7	168	65	95	84	3	1	1	1	1	No	1
40356	1	2.7	3.4	0.14	2.7	0.14	1.4	53.3	3.2	1	83.4	235	57	49	168	2	3	1	1	2	No	1
33814	1	1.3	18.9	0.14	13.8	0.14	0.71	37.4	2.8	1	53.3	128	38	48	56	1	1	1	2	1	No	1
33476	1	1.3	11.5	0.14	16.6	0.14	0.71	64.8	2.4	1	99.1	155	49	142	141	1	4	1	2	3	No	1
35550	1	3.5	9.6	0.14	5.7	0.14	0.71	5.6	2.1	1	73.6	155	45	132	154	2	1	1	1	2	No	1
41106	1	2.8	0.7	0.14	4.1	0.14	0.71	13.2	1.9	1	78.4	161	45	134	174	2	1	2	1	2	No	1
34459	1	0.28	14	0.14	3.6	0.14	0.71	4.5	1.8	1	99.2	116	32	59	66	1	2	1	2	3	No	1
36703	1	1.2	16.5	0.14	2.4	0.4	1.1	9.9	1.5	1	101.7	217	41	57	153	1	1	1	1	3	No	1
35163	1	1.6	18.4	0.14	4.4	0.14	0.71	2.8	0.8	1	81.1	199	41	111	136	2	4	1	2	2	No	1
36075	1	7.6	0.8	0.5	17.6	0.14	0.71	19.4	0.14	1	106.3	176	39	47	53	2	1	1	2	3	No	1
34609	1	0.4	11.8	0.14	5.9	0.14	0.71	8.1	0.14	1	78.6	161	71	31	84	1	2	1	2	2	No	1
36843	1	3.7	0.28	0.14	2.4	0.14	0.71	3.5	0.14	1	109.2	157	48	155	78	1	1	1	2	3	No	1
38338	1	1.6	25.7	0.14	1.63	0.14	0.71	75.6	4.2	1	66.3	215	47	86	151	1	2	1	1	1	No	1
36193	1	7.4	21.6	0.14	17.8	0.14	12.5	63.6	3.8	1	98.9	189	42	168	113	3	2	1	1	3	No	1
34649	1	0.28	18.7	0.14	2.4	0.4	0.71	45	5.3	1	88.4	259	76	50	90	1	1	1	1	3	No	1
34566	1	0.28	1.1	0.14	10.7	0.14	0.71	34.1	4.9	1	77.6	204	86	55	117	1	3	1	1	1	No	1
31702	1	7.9	18.9	0.14	20.8	2.2	13	57.1	4.8	1	59.9	156	47	46	100	3	1	1	2	1	No	1
35865	1	1.4	13.1	0.14	19	8.4	0.71	6.5	6.5	1	53	237	75	74	147	2	1	1	2	1	No	1
40891	1	2.3	0.28	0.14	1.63	0.14	0.71	22.3	5.2	1	91.9	133	53	71	66	1	2	1	2	2	No	1
36354	1	7.6	0.28	0.14	1.63	0.14	0.71	30.6	4.1	1	94.8	163	49	77	99	2	1	2	1	3	No	1
36234	1	2	7.4	0.2	4.1	0.14	0.71	33.1	2.3	1	68.2	117	41	80	60	3	1	1	1	1	No	1
38617	1	2.3	11.1	0.14	6.8	0.3	0.71	7.6	2.3	1	81.9	206	76	71	116	2	3	1	1	2	No	1
37425	1	2.1	3.8	0.14	1.63	0.14	0.71	17.1	1.4	1	96.3	168	36	41	126	1	4	1	1	2	No	1
38236	1	7.4	4.7	0.14	18.5	19.9	0.71	34.2	1	1	85.3	167	31	175	80	1	1	1	1	2	No	1
37823	1	2.1	2.7	0.14	20.8	0.14	0.71	13.6	0.8	1	67.1	204	50	130	177	3	1	1	1	1	No	1
34805	1	1.5	12.8	0.2	4.5	0.14	0.71	9.7	0.8	1	89.8	118	40	59	66	2	2	2	2	2	No	1
33961	1	1.1	6.6	0.14	4.8	0.14	0.71	6.6	0.5	1	80.9	237	43	142	160	1	3	2	1	2	No	1
40217	1	4.1	2.1	0.14	4.2	0.14	0.71	7	0.4	1	87.1	123	39	69	70	1	3	1	2	2	No	1
35035	1	1.6	14.4	0.14	19.7	0.14	0.71	2.3	0.14	1	77	201	52	105	128	2	2	2	2	1	No	1
38120	1	1.4	1.3	0.14	13	0.14	0.71	1.5	0.14	1	57.9	232	84	72	134	1	2	1	1	1	No	1
36791	1	1.6	21	0.14	7.8	0.8	1.2	34.2	2.7	1	88.1	174	62	79	96	2	1	2	2	3	No	1
34856	1	0.28	3.5	0.14	4.1	0.6	0.71	29.3	1.8	1	74.3	195	61	34	106	2	4	2	2	2	No	1
31274	1	0.4	4.4	0.14	18	0.14	0.71	19.4	1.4	1	89.9	187	34	46	100	1	1	1	1	1	No	1
33492	1	3.3	11.6	0.14	11.1	0.14	0.71	4.6	0.9	1	98.3	128	40	121	64	2	2	1	2	3	No	1
39048	1	1.8	19	0.14	1.63	0.14	0.71	11.8	0.8	1	70.6	207	57	85	133	3	1	1	2	1	No	1
37574	1	2.6	13.1	0.14	1.63	0.14	1.9	6.8	0.6	1	78.8	149	36	57	153	2	2	1	1	2	No	1
31463	1	3.3	16.4	0.14	1.63	0.14	0.71	8.4	0.14	1	89.2	106	31	50	90	2	2	1	1	2	No	1
37985	1	4	15.9	0.14	1.63	0.14	0.71	68.4	6	1	98.3	218	47	134	174	2	1	1	2	3	No	1
36179	1	0.7	5	0.14	7.4	0.14	0.71	68.4	6.8	1	72.8	236	33	100	122	2	1	1	1	2	No	1
40492	1	2.8	2.3	0.14	1.63	0.14	2.3	53.3	5.5	1	73.3	185	33	269	98	2	1	1	1	2	No	1
31699	1	1.9	12	0.14	14.3	0.14	0.71	57.5	3.4	1	76.3	181	45	135	183	2	2	1	2	2	No	1
34870	1	4.5	11.8	0.14	1.63	0.14	0.71	62.2	2.8	1	100.6	174	43	138	96	2	2	1	2	3	No	1
34683	1	1.5	3.8	0.14	8.6	15.6	11	40.4	2.4	1	53.2	251	164	44	78	1	4	1	2	1	No	1
35143	1	0.28	14.1	0.14	5.1	0.14	0.71	17.9	5.4	1	82.6	190	54	146	119	1	3	1	1	2	No	1
40208	1	2.3	12.5	0.14	20	0.14	2.5	70	2	1	70.1	189	76	64	100	1	3	1	1	1	No	1
36847	1	4	12	0.14	4.4	0.14	0.71	42.6	1.1	1	72.6	193	35	52	152	2	4	2	1	2	No	1
34163	1	2.9	10.8	0.14	3.9	0.14	0.71	16.2	0.14	1	98.7	133	40	51	68	2	3	2	2	3	No	1
38347	1	2.1	6.8	0.14	4	0.14	0.71	6.6	0.14	1	91	217	38	57	153	1	2	1	1	2	No	1
40172	1	1.3	12.1	0.14	2.6	0.14	5.5	6.3	0.14	1	61.1	203	58	145	75	1	1	1	1	1	No	1
39903	1	1.7	0.6	0.14	14.7	0.7	0.71	49.7	5.6	1	99.2	153	42	139	83	2	4	1	2	3	No	1
37977	1	2.6	6.9	0.14	6.8	0.8	0.71	37.3	5.4	1	82.8	237	52	142	141	2	2	1	2	3	No	1
36481	1	0.9	13.1	0.14	2.6	0.14	1.8	41.3	2.9	1	96.3	205	43	52	152	1	2	1	1	2	No	1
31179	1	3	0.28	0.14	19	0.14	14.3	41.1	2.6	1	84.5	140	50	145	159	1	1	1	1	2	No	1
32020	1	1	12.7	0.14	2.7	0.14	0.71	31.7	2.3	1	93.9	109	31	51	85	1	1	1	1	2	No	1
38669	1	2.1	13.5	0.14	9.8	0.14	0.71	33.9	4.6	1	110.5	162	62	41	89	1	2	1	1	3	No	1
37702	1	3.8	0.5	0.14	5.7	0.14	0.71	65.5	4.6	1	77.8	226	46	132	154	1	2	1	2	1	No	1
36876	1	5.9	11.6	0.14	11.2	0.3	0.71	35.8	2.8	1	78.2	121	44	145	128	1	1	1	2	2	No	1
38613	1	1.7	9.6	0.14	17.8	0.3	0.71	33.1	5.7	1	75.2	207	44	199	123	2	2	1	2	2	No	1
33257	1	3	20.6	0.14	6.8	0.5	1.5	63.5	2.6	1	92.4	193	36	59	66	2	3	1	1	2	No	1
40881	1	0.7	21.6	0.14	1.63	0.14	7.5	16	2.5	1	99.2	187	36	175	72	1	1	2	1	3	No	1
37447	1	1.7	8.1	0.14	1.63	0.14	3	10.1	1	1	75.4	226	47	155	148	2	2	1	1	1	No	1
36903	1	3.4	0.7	0.14	11.1	0.3	0.71	8.3	0.7	1	97.1	248	58	145	70	1	4	1	2	2	No	1
32112	1	2	5.4	0.14	4.6	0.6	0.71	6.9	0.7	1	88.4	203	56	135	169	1	2	1	2	3	No	1
37278	1	1.2	11.3	0.14	1.63	0.14	0.71	4	0.6	1	81.4	150	35	50	90	1	2	1	1	2	No	1
31721	1	4.2	6.7	0.14	3	0.14	1.9	28	0.4	1	97	220	47	79	157	2	2	2	2	3	No	1
34387	1	3	0.7	0.14	13.7	0.14	0.71	3	0.2	1	70.4	163	40	53	99	2	1	1	1	1	No	1
37459	1	11	0.28	0.14	5.3	0.14	0.71	2.9	0.14	1	62.7	133	42	59	44	2	2	2	2	1	No	1
33554	1	2	1.4	0.14	1.63	0.14	0.71	1.6	0.14	1	71	165	54	145	128	2	3	1	1	1	No	1
31477	1	5.6	1.7	0.14	6.9	1.1	0.71	57.9	4.3	1	58.4	217	69	41	126	2	1	1	2	1	No	1
35395	1	0.28	16	0.14	6.8	19.9	13.7	74.1	3.2	1	83.7	183	62	44	78	1	4	2	2	1	No	1
38259	1	2.6	14.3	0.14	15.8	0.14	1.3	44	4.4	1	81	206	37	47	53	1	3	1	1	1	No	1
37407	1	1.2	25.1	0.14	7.2	0.14	0.71	68.9	2.4	1	103.1	198	43	141	141	1	3	1	1	2	No	1
37270	1	8.1	12.5	0.14	3.9	0.14	1.6	15.8	2.8	1	71.1	196	72	48	66	1	1	1	1	2	No	1
37886	1	0.7	16.1	0.14	3.5	0.3	0.71	32.9	1.4	1	109.8	167	33	177	99	1	4	1	2	3	No	1
39058	1	2.7	3.8	0.14	5.6	0.14	0.71	12.5	1.3	1	105.6	193	59	41	126	1	4	1	1	2	No	1
35121	1	2.4	7.3	0.14	3	0.14	0.71	3.6	0.4	1	88	199	58	142	176	1	2	1	2	2	No	1
39753	1	2.1	14.4	0.14	5	0.14	0.71	11.8	0.3	1	102.4	201	43	142	141	1	2	1	2	3	No	1
32249	1	6.8	16	0.2	17.4	0.14	0.71	7.5	0.3	1	98.7	192	40	59	66	1	4	1	2	3	No	1
32494	1	2.5	14	0.14	1.63	0.14	3.3	17.3	0.2	1	92.5	215	49	223	121	1	2	1	2	2	No	1
35362	1	0.28	17.9	0.14	4.5	0.14	0.71	67.9	0.14	1	66.8	177	30	47	53	2	1	1	1	2	No	1
37155	1	4.8	8.5	0.14	9.8	19.9	0.71	59.2	5.9	1	97.7	182	39	178	107	1	4	1	2	3	No	1
33770	1	2.2	3.4	0.4	11	0.14	0.71	57.7	6.2	1	104.7	241	50	178	155	1	4	1	2	3	No	1
37527	1	0.5	17.9	0.14	6.8	6.9	0.71	70	4.8	1	75.7	245	52	142	170	1	3	1	2	2	No	1
36286	1	6.1	14.3	0.14	5.7	5.9	13.7	58.5	3.4	1	98.7	190	40	59	66	1	4	1	1	3	No	1
31553	1	2.3	0.28	0.14	14.3	0.14	0.71	14.4	2.4	1	94.2	218	58	145	159	2	2	1	1	3	No	1
34391	1	1	0.5	0.14	6.8	0.14	0.71	32.9	1.9	1	72.3	160	43	137	123	1	3	1	2	2	No	1
35858	1	0.28	0.28	0.14	1.63	0.5	0.71	1.9	1.7	1	95.6	181	44	131	116	1	2	1	1	2	No	1
35707	1	0.28	4.7	0.14	3.9	0.14	0.71	3.5	1.4	1	102.1	236	28	41	89	2	1	1	2	3	No	1
32950	1	1.5	7.2	0.14	1.63	0.4	0.71	23.2	1.1	1	62.6	184	44	131	121	2	2	1	1	1	No	1
33798	1	1.5	11.5	0.14	2.3	0.14	3.8	10.4	0.7	1	63.2	154	89	59	66	2	1	1	1	1	No	1
36216	1	0.28	5.4	0.14	1.63	0.14	0.71	7.2	0.5	1	102.2	121	25	59	66	1	3	1	1	3	No	1
35572	1	0.28	2.3	0.14	10.2	0.14	0.71	23.7	0.4	1	73.8	187	49	142	160	1	4	1	2	1	No	1
40190	1	2.1	0.28	0.14	1.63	0.14	2.4	22.1	0.4	1	53.6	205	61	41	126	2	1	1	1	1	No	1
36363	1	0.9	9.3	2	1.63	0.14	1.1	6.2	0.4	1	71.6	167	54	34	106	1	3	1	2	1	No	1
33409	1	12.7	3.9	0.14	1.63	0.14	0.71	20.4	0.3	1	71.7	201	48	118	129	2	1	1	2	2	No	1
36123	1	1.1	1.9	0.14	6.8	0.14	0.71	7.5	0.14	1	68.5	153	49	141	141	1	2	1	2	1	No	1
32084	1	1	1.2	0.14	2.7	0.14	0.71	2.4	0.14	1	64.1	186	70	42	132	1	2	1	1	2	No	1
40112	1	2.8	10.9	0.14	4.7	2.6	0.71	73	6.1	1	74.3	179	38	156	110	2	4	1	2	2	No	1
32109	1	6.4	6.7	0.14	8.9	0.14	2.2	33.9	2.5	1	88.4	227	43	121	160	2	4	1	1	2	No	1
33134	1	3.9	19.4	0.14	7.1	0.14	0.71	31.7	2.4	1	70	226	44	131	83	2	2	1	1	2	No	1
39593	1	0.8	0.7	0.14	18.5	0.14	0.71	42.1	6.5	1	83.2	197	49	142	176	1	4	1	1	2	No	1
36298	1	0.28	13.9	0.14	4.5	0.14	11.6	33.1	5.7	1	88.3	185	42	131	83	1	3	1	2	3	No	1
36148	1	5.9	6.6	0.14	7.4	0.14	0.71	43	2.6	1	98.9	173	47	177	67	2	2	1	1	3	No	1
33775	1	5.6	12.8	0.2	1.63	0.14	0.71	21	2.5	1	88.8	136	47	145	70	2	4	2	2	2	No	1
34074	1	2.8	0.28	0.14	14.1	0.14	0.71	14.4	2.4	1	109.8	201	28	237	126	2	2	1	2	3	No	1
36284	1	0.28	1.5	0.14	1.63	0.14	0.71	50.5	0.6	1	91.6	232	48	140	146	1	2	1	1	3	No	1
36190	1	1.1	7.1	0.14	20.8	0.14	0.71	16.2	0.6	1	109	188	53	142	176	1	3	1	1	3	No	1
38493	1	0.5	0.28	0.14	9.2	0.14	0.71	4.8	0.3	1	102.1	145	26	59	66	2	1	1	2	3	No	1
35607	1	2.9	1.4	0.14	1.63	0.14	0.71	10.4	0.14	1	98.9	234	32	55	117	1	3	1	2	3	No	1
40189	1	2.6	13.4	0.14	12.7	0.4	0.71	67.6	4.1	1	75.7	199	92	59	66	2	1	1	1	1	No	1
38921	1	1.6	5.5	0.14	9.6	0.3	1	46.3	3	1	109.6	201	50	65	138	1	4	1	1	3	No	1
40551	1	4.1	2.2	0.14	2.9	0.14	0.71	50.1	2.6	1	106.6	188	41	149	117	1	1	1	1	3	No	1
33360	1	2.1	18.3	0.14	5.7	0.14	0.71	44	5.5	1	93	167	44	175	182	2	2	1	1	2	No	1
39746	1	3.2	6	0.14	17.5	11.3	11.6	43.1	5.3	1	99.2	167	42	130	86	2	2	1	2	3	No	1
32396	1	0.9	6.7	0.14	7.2	0.14	0.71	9	0.9	1	63.3	192	42	134	174	2	1	1	2	1	No	1
34078	1	1.5	11.1	0.14	3.9	0.14	0.71	57.7	0.5	1	53.6	242	40	33	61	1	1	1	1	1	No	1
33992	1	6.2	1.9	0.14	1.63	0.14	0.71	2.8	0.14	1	78.6	203	52	151	121	1	4	1	1	2	No	1
32696	1	2.1	18.3	0.14	4.4	0.5	2.7	74.5	6.4	1	52.5	168	29	265	86	2	3	2	1	1	No	1
36776	1	6.2	25.7	0.14	1.63	3	11.4	41.4	4.2	1	89.6	157	49	142	170	1	2	1	1	3	No	1
33915	1	0.9	2.1	0.14	3.9	19.9	0.71	44	3.7	1	93.7	191	56	134	126	1	2	1	1	3	No	1
35521	1	1.8	12.8	0.14	3.7	3.7	11.5	34.8	6.1	1	80.2	213	51	83	145	2	2	1	2	3	No	1
35331	1	1.7	18.8	0.14	1.63	0.14	0.71	34.1	5.1	1	89.1	227	45	125	157	1	4	1	1	2	No	1
39831	1	0.7	4.4	0.14	7.4	0.14	0.71	75.6	3.2	1	99.4	167	47	187	83	1	4	1	2	2	No	1
39653	1	3.4	11.5	0.14	3	1.9	5.1	76.4	2.9	1	99.1	160	37	42	132	1	4	1	2	3	No	1
36240	1	0.9	4.5	0.14	15.6	1.2	0.71	19.2	1.7	1	99.4	204	41	52	152	1	3	2	2	3	No	1
39909	1	4.9	14.8	0.14	5.7	0.14	0.71	9	0.7	1	73.2	173	67	33	61	1	2	1	1	1	No	1
32040	1	0.6	1.2	0.14	4.5	0.14	0.71	73.7	0.4	1	68.3	123	47	48	66	1	4	1	2	1	No	1
34946	1	2	0.4	0.14	4.4	0.14	0.71	3.8	0.14	1	74.7	267	35	53	99	1	2	1	1	2	No	1
36651	1	2.9	0.28	0.14	1.63	0.14	0.71	0.71	0.14	1	48.9	168	73	48	56	2	1	1	1	1	No	1
35608	1	2	0.4	0.14	8.5	0.14	0.71	53.3	4.6	1	104.8	133	55	149	172	2	4	1	2	3	No	1
32666	1	2.3	8.6	0.14	2.5	0.14	2	27.6	2.4	1	80.1	150	41	44	78	1	2	2	2	2	No	1
38915	1	2.8	2.5	0.14	1.63	0.14	0.71	33.9	5.5	1	63.2	180	64	100	96	1	1	1	1	1	No	1
31666	1	4.2	20	0.4	16.1	5.8	5.8	23.5	4.3	1	73.8	194	116	51	68	2	1	1	2	2	No	1
32743	1	0.7	2.5	0.14	10.8	5.5	7.8	29.5	3.2	1	58.2	222	54	113	145	3	2	1	2	1	No	1
40788	1	2.8	18.7	0.14	10.4	0.8	0.71	45.6	2.3	1	70	167	77	123	171	1	3	1	1	1	No	1
36767	1	3.3	1.5	0.14	4.5	0.4	0.71	65.8	2.3	1	99	174	50	149	172	2	1	1	1	3	No	1
34213	1	1.9	4.9	0.14	7.4	0.14	8.7	24.6	1.5	1	95.6	183	47	131	116	1	4	1	1	2	No	1
31513	1	0.4	4.1	0.14	7.8	0.14	0.71	17.4	0.9	1	71.8	168	64	53	99	2	2	1	1	1	No	1
33228	1	3.6	1.8	0.14	5.7	0.14	2.3	15.9	0.4	1	71	154	51	103	82	1	1	2	2	3	No	1
34929	1	1.5	23.9	0.14	8.7	0.14	0.71	10.6	0.4	1	98.7	161	48	135	183	2	1	1	2	3	No	1
36540	1	6.9	1.7	0.14	2.8	0.14	0.71	3.5	0.2	1	91.9	162	61	31	84	2	1	2	2	2	No	1
35567	1	2.2	19.4	0.14	1.63	0.3	6.8	51	3.8	1	102.9	244	42	149	172	1	2	1	1	3	No	1
41461	1	2.6	7	0.14	19	0.14	13.6	63.6	3.1	1	71.6	153	47	146	111	1	1	1	2	1	No	1
36348	1	1.8	13.1	0.14	1.63	0.4	11.7	54.2	2.4	1	66.5	154	74	71	66	3	2	1	1	1	No	1
39576	1	3.3	13.7	0.14	7.1	1.2	7.7	72.5	4.3	1	75	187	46	142	160	1	2	1	1	1	No	1
36328	1	0.28	19.6	0.14	9.9	2	6.7	57.4	2.6	1	81.2	174	38	53	99	2	2	1	1	1	No	1
37419	1	1.2	14.8	0.14	20.8	0.14	0.71	48	1.8	1	110.8	191	65	59	66	2	2	1	1	3	No	1
32355	1	1.3	18	0.14	1.63	0.14	0.71	12	0.9	1	96.9	186	40	209	104	1	1	1	1	3	No	1
37263	1	2.4	3.4	0.14	6.8	0.14	0.71	41.1	0.8	1	70.5	173	47	130	86	1	1	2	2	1	No	1
40591	1	1.3	7.7	0.14	15.1	0.4	0.71	51	0.7	1	95.1	153	65	55	117	2	4	1	2	2	No	1
36583	1	8	3.5	0.14	3.2	0.14	5.4	3.2	0.4	1	80.2	119	29	47	53	2	2	1	2	2	No	1
36686	1	0.28	6	0.14	6	0.14	0.71	11.9	0.3	1	60.6	172	54	145	70	2	2	1	1	1	No	1
35790	1	2.7	13.7	0.14	11.9	0.14	0.71	57.4	5.1	1	99.1	246	55	131	83	2	4	1	2	3	No	1
39752	1	0.8	17.9	0.14	1.63	0.3	0.71	46.3	3.2	1	77.6	213	43	142	170	1	2	1	2	2	No	1
35799	1	2.3	21.6	0.14	12.3	0.6	12.3	71.3	2.5	1	81.1	120	30	48	59	2	1	1	1	2	No	1
35302	1	3.9	0.8	0.14	4.1	0.14	0.71	39	2.4	1	75.1	167	43	145	159	2	2	1	1	2	No	1
35766	1	2	0.28	2	7.1	0.14	0.71	26.3	2.3	1	73.6	178	44	130	177	2	2	1	1	1	No	1
33271	1	0.6	14.1	0.14	7.4	19.9	0.71	17.9	5.9	1	71.3	213	62	46	100	2	1	2	1	1	No	1
37469	1	1.1	13.1	0.14	4.7	0.14	0.71	63.8	5.7	1	82.4	167	75	49	168	1	4	1	2	2	No	1
35108	1	1.8	8.9	0.14	9.6	0.14	3.9	27.5	2.3	1	90.8	101	41	62	48	1	3	1	2	3	No	1
34797	1	1.9	3.5	0.14	18.8	0.14	3.9	15.3	1.4	1	61.2	165	44	149	117	3	2	1	1	1	No	1
38339	1	0.9	14.8	0.14	10.9	1.1	2.4	15.5	1.3	1	93.9	171	45	135	169	2	4	1	2	2	No	1
34415	1	3	12.8	0.14	19	0.14	0.71	54.9	0.9	1	70.9	171	71	45	115	1	4	1	2	1	No	1
37857	1	1.2	10.9	0.14	4.4	0.14	1.3	16.3	0.5	1	92.5	146	55	150	141	1	4	1	2	3	No	1
34728	1	1	2.3	0.14	1.63	0.14	0.71	20.1	0.3	1	93.4	186	46	142	123	2	4	1	2	2	No	1
35469	1	1.9	4.6	0.14	5.1	0.14	3.9	20.4	0.14	1	81.2	165	48	137	123	1	4	1	1	2	No	1
36793	1	7.6	0.4	0.14	11.8	0.14	0.71	3.9	0.14	1	89.7	175	62	42	132	2	2	1	2	2	No	1
36796	1	0.28	16.4	0.14	5.2	0.14	5	43	2.7	1	77.6	167	39	45	115	1	3	1	1	2	No	1
35838	1	3.1	11.5	0.14	2.6	1	0.71	39.5	3.2	1	105.1	257	53	201	164	1	3	1	1	3	No	1
37383	1	8	5.4	0.14	1.63	0.8	11.7	37.6	6	1	100.9	117	25	59	66	1	1	1	1	3	No	1
38999	1	4.4	3.3	0.14	6.8	0.14	0.71	23.7	1.9	1	71.6	216	91	64	112	2	2	2	2	1	No	1
38782	1	2.5	10.3	0.14	6.2	0.2	0.71	11.6	0.9	1	101	163	51	183	42	1	4	1	1	3	No	1
41075	1	0.8	18.8	0.14	1.63	0.14	0.71	7.2	0.6	1	104.2	181	40	59	66	1	2	2	2	2	No	1
35655	1	3.5	0.9	0.14	8.4	0.14	6.3	11.9	0.4	1	91.8	163	38	51	68	1	2	1	1	3	No	1
41277	1	6.5	0.28	0.14	9.2	0.14	0.71	4.8	0.3	1	77.6	118	29	46	100	2	2	1	1	1	No	1
39046	1	3.9	9.2	0.14	2.7	0.14	7.2	17.4	0.14	1	99.1	238	39	187	123	1	1	1	1	3	No	1
37274	1	0.28	3.4	0.14	3.6	0.14	4.9	6.6	0.14	1	78	173	40	59	66	2	2	1	2	1	No	1
39042	1	1.6	6.5	0.14	18.8	0.5	6.5	74.1	6.7	1	100.7	117	21	53	99	1	2	1	2	3	No	1
39992	1	3	18.9	0.14	7	0.14	1.3	58.4	5.6	1	82.4	168	70	44	78	2	1	1	1	2	No	1
38243	1	3	10.8	0.14	12.3	0.14	15.7	52.8	5.4	1	90.1	211	46	178	129	1	4	2	2	2	No	1
41047	1	3.4	20.3	0.14	2.6	0.14	0.71	57.7	5.1	1	79.6	120	35	48	59	2	2	1	2	2	No	1
39113	1	1.3	20.6	0.14	7.8	0.14	0.71	61.1	5	1	99.2	209	33	184	106	3	4	1	1	3	No	1
37033	1	2	4.4	0.3	12.1	5.3	4.1	36.5	5	1	103.2	162	50	146	119	2	4	2	2	3	No	1
37600	1	2.8	6.2	0.14	12.7	0.14	0.71	52.8	4.2	1	96	208	44	57	153	2	4	1	2	3	No	1
36169	1	1.9	5	0.14	20.8	0.14	0.71	41.3	3.1	1	95.6	255	72	48	59	1	4	1	2	3	No	1
38186	1	0.28	3.2	0.14	5.6	0.14	0.71	41.3	6.7	1	63.9	212	65	59	66	1	4	1	1	1	No	1
38201	1	2	4.1	0.14	3.4	0.14	0.71	41.4	5	1	107.6	159	29	42	132	1	4	1	2	3	No	1
31570	1	1.8	1.5	0.14	1.63	0.14	1.5	0.71	1.9	1	79.3	134	40	52	152	1	4	1	2	2	No	1
38011	1	0.28	1.7	0.14	5.8	0.14	0.71	12.1	1.5	1	109.5	203	42	134	126	1	1	1	2	3	No	1
38027	1	2.3	0.8	0.14	4.1	0.14	0.71	18.1	0.6	1	97.8	178	41	50	90	2	1	1	2	3	No	1
40345	1	3.2	5.9	0.14	7.8	0.14	0.71	3.4	0.4	1	105.9	195	51	135	169	1	2	1	1	3	No	1
34716	1	2.1	0.8	0.14	19.2	0.14	11.6	2.2	0.3	1	80.7	167	54	134	127	1	2	1	1	2	No	1
32404	1	3.9	11.1	0.14	8.9	0.14	0.71	0.71	0.14	1	73.6	116	28	42	132	2	4	1	2	1	No	1
38813	1	3.5	5.2	0.14	1.63	0.14	7.7	62.2	3.6	1	87.6	238	57	140	146	1	4	1	2	1	No	1
36117	1	3.7	13.1	0.14	7.9	10	12.3	41.4	2.6	1	99.1	182	33	59	44	2	1	1	2	3	No	1
40736	1	3.2	12.7	0.14	18.3	0.3	1.4	71.3	6.3	1	85.9	196	47	131	83	1	3	1	2	2	No	1
35412	1	7.2	12	0.14	5.5	1.1	1.8	52.8	2.7	1	75.8	167	46	145	128	1	3	1	1	2	No	1
34790	1	0.6	19.6	0.14	1.63	0.2	0.71	36.5	2.7	1	99.2	267	40	41	126	1	3	1	1	3	No	1
41383	1	3.4	3.4	0.14	6.9	0.14	0.71	34.1	3.7	1	61.9	108	52	59	44	2	1	2	2	1	No	1
37968	1	2.4	1.8	0.14	3.6	0.14	2.3	21.7	2.8	1	52.3	215	71	47	53	3	3	2	1	1	No	1
36357	1	2.6	18.7	0.3	17.2	0.3	0.71	38.7	2.7	1	78.7	245	45	174	122	2	3	1	2	2	No	1
33929	1	1.3	14.3	0.14	7.2	1.1	3.4	34.2	2.4	1	84.5	217	41	183	139	1	4	1	1	2	No	1
37385	1	2.6	10.8	0.14	2.9	0.14	3	10	2.2	1	83.3	224	40	218	140	2	1	1	1	2	No	1
33121	1	1.7	1.4	0.3	2.4	0.14	0.71	11.3	1.5	1	75.1	245	55	109	168	2	1	1	1	1	No	1
41326	1	3	3.3	0.14	7.2	0.7	0.71	48	1.2	1	98.9	245	45	126	175	1	2	2	1	3	No	1
35915	1	4.9	15.9	0.4	15.8	0.4	0.71	11.3	1.2	1	88.2	182	55	98	107	2	1	1	2	3	No	1
39294	1	6.7	14.4	0.14	10.9	0.2	0.71	6.6	0.8	1	98.9	139	46	141	141	1	4	1	2	3	No	1
38240	1	0.28	5.4	0.14	3.7	0.14	0.71	12.9	0.14	1	83.8	106	37	41	89	1	1	1	1	2	No	1
33528	1	4.3	4.4	0.14	15.7	0.14	3.4	52.8	5.1	1	89.2	106	31	49	168	2	2	1	2	2	No	1
41255	1	5.8	2.3	0.14	6.4	8.3	13.7	43.5	4.1	1	69.1	246	87	97	140	2	2	1	1	1	No	1
41360	1	3.2	6.5	0.14	1.63	0.14	1.5	58.4	3.4	1	99.1	241	65	109	154	1	3	1	2	3	No	1
39305	1	1.2	2.8	0.14	1.63	0.14	0.71	63.2	5.9	1	69.6	120	51	132	154	2	4	1	2	1	No	1
36865	1	0.6	0.5	0.14	4.1	0.14	0.71	73	5.7	1	80.5	186	34	45	115	1	1	1	1	2	No	1
38242	1	0.28	11.3	0.14	16.1	0.14	0.71	74.5	2.4	1	63.2	118	56	132	154	3	2	1	2	1	No	1
38015	1	1.1	9.2	0.14	4.1	0.7	1.9	17.7	2.3	1	99.1	181	48	139	83	1	3	1	1	3	No	1
32118	1	1.8	20	0.14	3.9	0.14	0.71	47.8	2.1	1	87.3	169	37	44	78	1	3	1	2	3	No	1
38075	1	1.4	0.7	0.6	20.8	0.14	1.1	7.5	2	1	95.1	185	42	66	130	1	2	1	1	2	No	1
34214	1	1.7	16	0.14	7.7	0.14	0.71	34.7	1.2	1	79	205	63	91	124	1	2	1	2	2	No	1
38986	1	0.5	0.28	0.14	1.63	0.14	6.1	25.2	0.3	1	81.3	151	57	138	96	3	4	1	2	2	No	1
38836	1	4.6	0.28	0.14	9.1	0.14	0.71	4.8	0.3	1	78.5	168	41	180	122	2	3	1	2	2	No	1
32835	1	2.6	10.7	0.2	2.3	0.4	4.6	53.2	4.8	1	95.6	184	42	131	116	2	2	1	2	3	No	1
39497	1	0.9	10.9	0.14	6.9	0.14	2.3	45.6	6.1	1	82.4	142	31	49	168	1	2	1	1	2	No	1
39641	1	1.2	2.8	0.14	1.63	0.14	0.71	12.8	2.2	1	83.6	193	43	140	146	1	4	1	2	2	No	1
38279	1	0.28	2.8	0.14	17.2	0.3	0.71	57.9	1.7	1	70.2	175	89	59	66	1	1	1	1	1	No	1
33446	1	3.6	1	0.14	1.63	0.14	0.71	15.1	1.4	1	94.4	168	56	91	126	1	4	1	2	2	No	1
38429	1	2.2	24.1	0.14	8.7	0.14	0.71	14.4	1.4	1	98.3	145	41	94	85	1	2	1	1	3	No	1
33383	1	1.7	3.5	0.14	1.63	0.14	11.4	31.3	0.8	1	47.9	167	71	82	127	2	1	1	1	1	No	1
38130	1	2.3	10.9	0.14	3.4	0.2	0.71	23.8	0.8	1	99.1	168	33	41	89	2	1	2	2	3	No	1
38116	1	0.6	17.5	0.14	4.1	0.14	12	25	0.5	1	82.5	173	50	149	117	1	4	1	1	2	No	1
34281	1	8.9	2	0.14	10.2	0.14	0.71	1.3	0.14	1	61	168	71	41	89	2	2	1	2	1	No	1
39929	1	1.2	19.4	0.14	20.8	0.14	0.71	32	2.8	1	63.7	167	53	145	75	1	2	1	1	1	No	1
34839	1	1	6.1	0.14	20.8	1.3	2.5	35.8	6.8	1	83.3	168	48	138	96	1	4	1	1	2	No	1
38335	1	2.7	0.5	0.14	5.5	1.4	2.4	70.7	5.9	1	84.3	218	47	150	141	1	4	1	1	2	No	1
38321	1	0.28	5.8	0.14	10.8	0.14	0.71	53.5	0.4	1	88.6	240	42	135	169	1	4	1	1	2	No	1
34128	1	2.7	11.4	0.14	4.9	0.14	0.71	3.8	0.2	1	92.6	193	40	212	111	1	4	1	2	3	No	1
35435	1	3.8	21.6	0.14	16.7	0.7	0.71	8.9	0.14	1	66.4	208	52	78	140	1	4	1	1	1	No	1
33202	1	2.5	0.4	0.14	1.63	0.14	0.71	1.2	0.14	1	110.9	191	33	176	100	1	3	1	1	3	No	1
33039	1	2.2	13.7	0.14	8.5	6.9	11	36.5	4.7	1	86.8	185	43	59	130	3	2	1	1	2	No	1
38239	1	1.2	18	0.14	13.7	0.4	15.1	41.1	6.7	1	98.8	227	31	183	72	1	4	1	1	3	No	1
38543	1	0.28	9.2	0.14	13.6	0.5	11.4	57.1	2.6	1	89.4	152	52	138	96	2	2	1	1	1	No	1
40685	1	4.4	4.7	0.14	20.8	4.4	4.8	74.5	3.2	1	58	200	114	71	72	1	1	1	1	1	No	1
36227	1	2.5	1.1	0.14	16	0.14	1.9	13.4	2.1	1	93	162	44	174	62	2	2	1	1	2	No	1
36617	1	3.7	22	0.14	16.9	0.14	0.71	28.1	2	1	74	116	58	142	170	1	2	2	1	2	No	1
36705	1	1.9	11.7	0.14	9.7	0.4	13.7	20.8	1.8	1	93.4	238	32	57	153	3	1	2	1	3	No	1
38992	1	2.4	7.5	0.14	11.2	0.14	0.71	9.3	1.4	1	74.3	154	86	53	99	1	4	1	2	1	No	1
34051	1	4.6	7.4	0.14	1.63	0.14	0.71	11.6	0.8	1	93.2	194	45	80	133	1	1	1	2	3	No	1
36554	1	1.9	4	0.14	7	0.14	13.9	31.7	0.5	1	68.7	157	39	41	89	2	4	1	2	1	No	1
33805	1	3.3	16.1	0.14	3.8	0.14	0.71	8.4	0.4	1	69	116	28	44	78	2	3	2	1	1	No	1
38870	1	2.3	0.28	0.14	9.1	0.14	0.71	4.8	0.3	1	67.9	183	63	47	53	2	2	1	1	2	No	1
31808	1	0.4	0.28	0.14	6.6	0.14	0.71	47.5	0.14	1	60.9	259	45	140	121	1	3	2	2	1	No	1
38361	1	1.1	16.8	0.14	9.5	0.14	8.2	34.8	2.7	1	76	213	47	132	154	1	1	1	1	2	No	1
35367	1	0.7	12.6	0.14	4.2	0.4	0.71	32	2.4	1	72.5	258	61	109	175	1	4	1	1	1	No	1
38597	1	1.9	7.5	0.14	6.8	0.14	0.71	34.7	3.2	1	89.9	196	51	135	183	2	2	2	1	2	No	1
38384	1	2	19.2	0.14	17.1	0.4	0.71	33.9	2.7	1	96.9	203	31	51	68	2	4	2	2	3	No	1
32900	1	3.2	16.3	0.4	6.6	0.6	3.5	57.9	2.6	1	105.7	182	51	93	112	1	1	2	2	3	No	1
39428	1	1.7	21.6	0.14	1.63	0.5	0.71	33.1	4.6	1	80.1	169	39	82	114	2	2	1	2	1	No	1
35529	1	8	8	0.14	2.4	0.14	0.71	47.8	2.9	1	83.8	206	49	145	75	1	4	1	1	2	No	1
35918	1	0.8	10.9	0.14	1.63	0.14	0.71	42.6	2.5	1	75.1	232	30	178	123	1	3	1	2	2	No	1
32932	1	3.9	18.8	0.14	2.9	0.14	3	46.3	2.2	1	59.5	155	53	142	123	1	2	1	2	1	No	1
39494	1	3.2	4.8	0.14	1.63	0.14	0.71	7.9	0.9	1	69	156	43	72	99	2	2	1	2	2	No	1
41472	1	2.1	2.9	0.14	15.1	0.14	0.71	6.7	0.7	1	95.8	140	30	120	86	1	2	1	2	2	No	1
41322	1	3.1	1.3	0.14	20.8	0.14	0.71	5.7	0.7	1	76.7	155	36	108	97	2	2	1	2	2	No	1
39894	1	2.4	11.5	0.14	1.63	0.14	0.71	17	0.4	1	74	202	41	51	68	2	1	1	1	1	No	1
32211	1	1.8	10.7	0.14	1.63	0.14	0.71	9.2	0.3	1	79.9	247	46	145	159	1	4	1	1	2	No	1
32976	1	2.8	5.4	0.14	17.9	0.14	0.71	9	0.14	1	96.4	111	32	55	117	2	2	1	2	3	No	1
38667	1	0.28	2.6	0.14	6.8	0.14	0.71	74.1	5.8	1	66.4	208	66	31	84	3	4	1	2	1	No	1
37455	1	1.7	0.9	0.14	6	0.2	0.71	75	2.4	1	90.7	157	43	72	100	1	1	1	1	3	No	1
33187	1	2.8	13.9	0.14	1.63	0.14	11.5	14.5	3	1	99.1	170	44	150	141	2	2	2	2	3	No	1
35438	1	1.7	3.1	0.14	1.63	0.4	0.71	43.3	2.5	1	87.5	186	51	81	119	2	2	1	2	2	No	1
32416	1	0.4	23.9	0.14	16.6	0.14	0.71	25.9	2.7	1	67.8	164	44	146	111	1	1	1	1	2	No	1
41081	1	9.3	2.3	0.14	7.9	0.14	0.71	9.8	1.7	1	88.7	161	39	42	132	1	4	1	2	2	No	1
38601	1	3.4	10.9	0.14	20.8	0.7	5.9	34.7	1	1	109.7	202	33	59	153	1	1	1	1	3	No	1
39529	1	4	0.8	0.14	12.3	0.14	0.71	7.5	0.8	1	75.7	184	64	51	85	2	2	1	2	1	No	1
32483	1	2.3	1.2	0.14	5.7	0.14	11	6.2	0.3	1	76.1	233	51	268	128	3	2	1	1	2	No	1
33182	1	3.3	0.28	0.14	9	0.14	0.71	4.8	0.3	1	100.3	128	28	41	126	1	1	1	1	3	No	1
36915	1	4.5	14.8	0.14	17.1	0.2	0.71	3	0.3	1	79.3	231	46	145	75	1	1	1	1	1	No	1
32226	1	2.6	0.28	0.14	1.63	0.14	0.71	4.7	0.14	1	53	167	84	75	68	2	3	1	1	1	No	1
35715	1	0.9	2.2	0.14	5.7	0.14	0.71	2.4	0.14	1	89.8	258	75	222	139	1	3	1	1	2	No	1
34904	1	1.4	16	0.14	8	0.7	0.71	32.9	5.1	1	60.6	106	26	33	61	2	2	1	1	1	No	1
40563	1	0.6	16.1	0.14	3.7	0.14	0.71	44.6	5.5	1	79.3	231	57	140	121	2	2	1	2	2	No	1
39034	1	0.28	11.4	0.14	3.8	0.2	1	43.5	4.2	1	82.3	129	41	42	132	1	2	1	1	2	No	1
36977	1	3.3	14.4	0.14	20.8	0.14	0.71	44.6	3.2	1	76.1	129	38	49	168	1	2	1	1	1	No	1
33852	1	4.6	5.9	0.14	1.63	0.7	4.7	25	6.7	1	85.3	131	40	50	90	1	3	1	2	2	No	1
36537	1	3.5	16.4	0.14	16.9	9.1	12	46.2	3.6	1	99	178	40	184	101	2	2	1	2	3	No	1
39329	1	0.28	13	0.14	1.63	0.14	2.7	73.2	3.4	1	93.3	108	31	52	152	2	3	1	1	2	No	1
34111	1	6.2	5	0.14	8.6	0.14	3.5	13.6	2.7	1	89.3	248	52	178	106	1	3	1	1	2	No	1
34090	1	2.7	14.1	0.14	12.1	0.14	1.7	5.4	1	1	99.2	164	65	145	70	1	1	1	1	3	No	1
33519	1	4.6	20	0.14	8.4	0.14	0.71	3.5	0.7	1	76.5	166	66	63	87	3	1	2	1	1	No	1
32489	1	1.8	5.9	0.14	7	0.14	3.5	10.4	0.2	1	100.4	178	44	130	86	1	4	1	2	3	No	1
39107	1	0.28	14.1	0.14	2.7	0.3	0.71	35.8	0.14	1	79.9	190	60	150	141	1	4	1	2	2	No	1
33751	1	4.4	14.1	0.14	13.8	0.14	1.5	43.1	3.2	1	73.2	147	60	149	172	1	1	1	1	1	No	1
35482	1	5.5	18.7	0.14	15.8	0.14	0.71	39	2.9	1	88.5	262	36	34	106	1	4	2	2	2	No	1
40135	1	0.28	11.8	0.14	5.5	0.4	3.2	63.6	3.2	1	81.2	133	40	51	85	1	1	1	2	1	No	1
34220	1	0.8	13	0.14	4.7	3.3	5	50.1	2.5	1	85.8	167	55	232	128	2	2	1	2	2	No	1
39794	1	3.8	13.1	0.14	19.4	0.14	0.71	67.6	2.4	1	65.4	140	41	76	84	3	1	2	1	1	No	1
36891	1	5.9	1.8	0.14	1.63	0.14	0.71	6.3	3.8	1	79.4	167	64	142	176	2	1	1	1	2	No	1
31796	1	1.4	24.4	0.14	3.9	0.14	3.6	68.9	3.5	1	99.1	130	30	46	100	2	4	1	1	3	No	1
33728	1	2.3	18	0.14	15.6	0.14	1.6	10.3	2.7	1	90.7	137	38	109	77	3	2	2	2	2	No	1
39079	1	4.3	10.8	0.14	1.63	0.4	0.71	18.2	2.4	1	108.8	191	55	130	86	1	1	2	2	3	No	1
41401	1	1.1	1.6	0.14	4.4	0.14	0.71	18.5	2.6	1	81.1	120	30	48	66	3	1	2	1	2	No	1
33700	1	4.5	7.3	0.14	20.8	0.14	4.8	15.3	2.6	1	100.4	202	47	175	120	2	2	1	2	3	No	1
36050	1	1.3	12.5	0.14	2.9	0.14	0.71	38.8	1	1	108.7	172	29	231	97	1	4	1	1	2	No	1
39906	1	2.4	7.1	0.14	7.3	0.14	0.71	76.5	0.6	1	101.4	150	88	57	153	2	3	1	1	2	No	1
40808	1	4.3	1.7	0.9	11.9	0.14	0.71	0.71	0.5	1	99.3	194	26	31	84	2	2	1	1	3	No	1
38295	1	2.5	4.8	0.14	1.63	0.14	0.71	10.7	0.4	1	78.8	179	50	193	90	1	3	1	1	1	No	1
40293	1	0.28	0.28	0.14	11.9	0.14	0.71	13.7	0.14	1	79.5	176	37	45	115	1	2	1	2	2	No	1
33635	1	8.9	6	0.14	4.8	0.4	0.71	66.8	5.1	1	98.8	223	50	131	83	1	3	1	1	3	No	1
36629	1	8.2	3	0.14	2.7	0.3	0.71	76.5	5.1	1	58.4	249	77	119	148	1	3	1	1	1	No	1
34578	1	11.2	25.1	0.14	7.3	0.8	10.5	64.8	4.9	1	97.5	213	54	89	141	2	4	2	2	3	No	1
31276	1	3.2	13.7	0.14	1.63	0.14	0.71	47.5	3.4	1	98.3	193	34	47	53	2	4	1	2	3	No	1
38504	1	1.5	7.2	0.14	12.1	0.2	0.71	35	3.2	1	95	175	31	50	90	1	4	2	1	3	No	1
37030	1	4.4	11.8	0.14	2.9	19.9	14.2	57.5	2.4	1	91.9	126	35	48	56	1	1	2	2	3	No	1
37212	1	3.6	12.1	0.14	20.8	0.14	0.71	37.6	2.4	1	91.7	222	48	155	143	1	4	1	2	2	No	1
37892	1	1.5	1.4	0.14	3.1	0.14	0.71	42.5	6.4	1	78.5	154	47	149	117	1	3	1	1	2	No	1
40317	1	2.3	4.3	0.14	15.7	0.3	6.1	74.1	5.4	1	99.2	166	46	98	100	1	2	2	2	3	No	1
38574	1	1.5	14.1	0.14	17.8	0.14	13.6	43	3.4	1	90.9	106	31	51	68	2	1	1	1	2	No	1
40511	1	0.28	19.2	0.14	9.1	0.14	0.71	57.4	2.9	1	76.8	118	29	45	115	2	4	1	2	1	No	1
40582	1	0.28	0.9	0.14	5.7	9.7	0.71	20.1	4.4	1	100.4	254	45	139	83	1	2	1	1	3	No	1
32509	1	2.3	24	0.14	1.63	0.14	0.71	17.2	2.6	1	84.3	184	39	95	126	2	3	1	2	3	No	1
39646	1	3	19.2	0.14	2.7	0.6	0.71	19.5	2.4	1	66.2	228	66	75	147	1	3	1	1	1	No	1
35750	1	1.8	1.2	0.14	9.4	0.14	11	7.8	0.9	1	83.6	262	63	48	56	3	2	1	1	2	No	1
39868	1	2.1	1.2	0.14	4.8	0.14	0.71	52.8	0.6	1	98.8	187	48	70	125	3	2	1	1	3	No	1
34908	1	2.1	3.8	0.14	5.3	0.14	0.71	6	0.6	1	80.8	208	68	66	127	1	4	1	1	2	No	1
35515	1	9.6	6	0.14	4.5	0.14	0.71	1.3	0.5	1	74.4	153	55	118	74	2	2	2	2	2	No	1
31778	1	1.6	22.9	0.14	7.2	0.14	8.8	44.6	0.4	1	83.8	213	41	55	117	2	3	1	1	2	No	1
31734	1	4.3	15.9	0.14	3.9	0.14	0.71	0.71	0.4	1	108.3	194	37	264	104	2	4	1	1	3	No	1
31301	1	2.1	7.6	0.14	16.6	0.14	0.71	74.1	4.6	1	90.1	132	33	59	66	3	2	2	2	3	No	1
35579	1	4.6	3.1	0.14	4.2	0.14	15.1	15.7	3.7	1	69.6	208	55	131	121	2	1	1	1	2	No	1
32221	1	4.3	14.1	0.14	1.63	0.2	0.71	0.71	2.3	1	91	209	38	239	123	1	4	1	1	3	No	1
39872	1	3.5	12.5	0.14	16.7	0.2	0.71	14.3	5	1	81.8	191	41	137	123	1	1	1	1	2	No	1
38701	1	7.7	4.8	0.14	4.2	0.14	0.71	16.3	4.9	1	74	188	35	51	85	2	1	1	1	2	No	1
37692	1	1	11.6	0.14	4.8	0.14	0.71	51.4	3.4	1	72.2	248	40	34	106	1	2	1	1	2	No	1
41243	1	0.28	0.6	0.14	4.5	0.14	0.71	6.4	3.4	1	88.5	191	61	33	61	1	2	1	2	2	No	1
41342	1	0.28	12.5	0.14	15.8	0.3	0.71	35	2.1	1	98.7	225	37	48	59	1	4	2	2	3	No	1
40084	1	1.3	2.9	0.14	1.63	0.14	0.71	16.8	2.1	1	60.1	179	39	162	108	1	3	2	1	1	No	1
38953	1	1.5	18.9	0.14	4.5	0.14	0.71	14.9	0.9	1	84.3	167	63	49	168	1	4	1	1	2	No	1
31587	1	7.2	1.7	0.14	5.8	0.14	0.71	7.4	0.6	1	78.9	167	50	146	111	2	1	1	1	2	No	1
38728	1	1.9	21	0.14	3.7	0.14	0.71	35.6	0.14	1	95.7	226	46	142	176	1	4	1	2	3	No	1
36632	1	0.8	0.7	0.14	17.5	0.14	0.71	28.2	0.14	1	101.1	172	36	172	102	1	2	1	1	3	No	1
41387	1	0.28	4.1	0.14	1.63	0.14	0.71	17.6	0.14	1	59.8	233	43	142	123	2	1	1	2	1	No	1
32388	1	5.6	1.7	0.14	10.2	0.14	0.71	3.6	0.14	1	72.9	221	30	180	122	3	2	1	1	2	No	1
51073	1	17.6	15.8	3.5	9.5	0.14	17.1	39.3	21	3	103.3	423	51	402	352	1	4	1	1	2	PC	2
42666	1	16.2	15.1	0.3	10.9	0.14	16.3	38.5	22	3	112.9	338	45	370	379	1	2	1	1	3	PC	2
50752	1	15.4	14.9	0.14	9.9	0.14	15.8	34.4	23.8	3	106.3	356	51	370	312	3	2	1	1	1	PC	2
47505	1	15	13.9	0.14	10.2	0.14	18.1	35.3	17.5	3	104.5	364	53	395	292	1	1	2	1	3	PC	2
51157	1	14.1	14.5	1.5	10	0.14	19.5	38.3	18	3	97.4	386	26	497	250	1	4	1	1	3	PC	2
49880	1	13.7	12.5	0.14	9.1	0.14	17	33.8	19	3	94.8	386	26	402	352	2	1	1	1	3	PC	2
50637	1	13.3	10.2	0.14	8.9	0.14	16.3	35.2	16.5	3	103.1	281	35	370	212	1	2	1	1	1	PC	2
48985	1	13.2	11.3	0.14	9.9	0.14	15.3	30.8	18	3	103.6	298	54	282	208	2	2	1	1	1	PC	2
50968	1	12.1	14.6	0.14	10.8	0.14	14.8	28.2	19	3	90.8	293	47	286	169	3	1	1	1	2	PC	2
42074	1	11.8	13.4	0.5	9.4	0.14	13.8	31.5	15.5	3	85.5	331	49	380	166	1	1	1	1	2	PC	2
45886	1	10.7	13.8	0.2	8.9	0.5	14	32.7	21	3	97.2	230	42	395	292	1	1	1	2	3	PC	2
41881	1	10.5	11.3	0.7	8.8	0.4	13.1	35.4	18.5	3	88.9	223	51	170	112	1	4	1	2	2	PC	2
49804	1	10.3	10.3	2.5	7.5	0.14	12.9	31	19.3	3	69.8	286	34	168	138	1	1	1	1	2	PC	2
50857	1	9.7	9.6	0.14	10.6	0.14	12.5	38.9	16.5	3	74.6	277	52	177	172	1	2	1	1	1	PC	2
46875	1	9.6	9.4	0.3	9.6	0.14	11	31	17.9	3	98.5	300	35	277	172	1	3	1	1	2	PC	2
46037	1	9	8.8	0.3	9.1	0.14	10.8	30.2	16.5	3	79.2	253	37	182	108	2	2	2	2	3	PC	2
51551	1	8.9	8.1	0.5	10.7	4.8	11.8	29.3	15.8	3	79.4	133	46	190	172	3	2	2	1	2	PC	2
45147	1	8.4	7.9	2	9.7	0.14	9.8	28.7	14	3	88.4	234	48	280	266	2	2	1	1	3	PC	2
43186	1	8.4	7.3	0.5	8.6	2.5	8.9	28	13.5	3	79.7	217	52	182	108	1	3	1	1	2	PC	2
43639	1	7.9	8.3	0.14	8.1	0.14	7.1	29	12.6	3	82.9	211	42	296	130	2	1	2	1	3	PC	2
41576	1	7.9	14.3	0.7	9.6	0.14	8.1	30	11.8	3	94.1	260	30	230	84	2	2	1	2	2	PC	2
48629	1	7.8	11.5	0.7	10.5	0.7	10.1	31	10.5	3	70.4	231	41	168	138	1	1	1	1	2	PC	2
49346	1	7.3	12.9	2.5	8.5	0.14	7	27.9	11	3	83.4	208	59	196	130	1	2	1	1	3	PC	2
50529	1	6.7	10.6	0.3	8.8	0.14	6.5	27.3	10	3	95.6	206	63	182	108	1	2	1	1	3	PC	2
46464	1	6.4	9	0.14	8.1	0.14	6.7	28	9.9	3	83.2	231	41	232	144	1	2	1	1	2	PC	2
43556	1	6.1	9.4	0.2	7.9	0.5	6.8	29	9.4	3	92.4	189	48	86	69	1	1	1	2	2	PC	2
48597	1	5.9	8.4	2.5	7.6	0.14	6.3	27	8	3	81.6	177	53	105	92	1	2	1	1	2	PC	2
43964	1	5.3	8.3	0.14	8.6	0.14	6.7	27.3	8.5	3	72.4	207	53	120	69	3	3	1	2	1	PC	2
49995	1	5.2	7.1	0.2	10.3	0.7	6.6	26.9	7.9	3	88.7	195	64	160	66	1	2	1	1	1	PC	2
51213	1	4.8	7.8	0.3	7.3	0.14	7.1	26.5	7	3	81.6	171	64	96	130	2	2	2	1	2	PC	2
46753	1	4.2	7.6	0.3	7.1	0.14	6.9	26.1	6.5	3	63.2	168	54	102	152	1	3	1	1	3	PC	2
47286	1	2.8	7	0.2	7	0.14	7.2	26	6.8	3	93.6	203	51	170	79	1	2	1	1	3	PC	2
44720	1	2.5	7.1	0.3	6.9	0.14	6	26	6	3	85.2	161	56	168	138	2	3	1	2	2	PC	2
44154	1	0.28	7.8	0.14	7.7	0.8	2.9	8.6	16.9	3	99.7	230	54	114	153	1	4	1	1	3	No	2
44288	1	0.5	1.5	0.14	6.6	2.1	2	4.4	15.4	3	85.4	176	37	67	92	2	1	1	1	1	No	2
47245	1	0.5	5.8	0.14	8.8	9.3	3.7	4.4	14.3	3	77.1	128	45	97	109	1	1	1	2	1	No	2
42558	1	0.7	6.5	0.14	5.5	0.14	2.9	18.2	10.5	3	81.3	234	37	223	152	2	4	2	1	2	No	2
49087	1	1.2	5.8	0.14	7.6	0.2	1.7	35.2	7.7	3	99.4	191	28	104	96	3	3	1	1	3	No	2
45422	1	0.5	5	0.14	1.6	16.2	7.2	8.8	6.8	3	98.9	200	61	78	123	3	2	1	1	3	No	2
41693	1	8.6	5.7	0.14	1.6	0.14	0.71	4.5	4.3	3	100.5	190	38	92	134	3	4	1	1	3	No	2
49098	1	0.28	0.28	0.14	7	0.14	0.71	20.3	4.3	3	84	155	52	66	107	1	4	1	1	2	No	2
48906	1	4.7	9.3	0.14	2.7	0.14	0.71	8.3	4.1	3	79.8	164	41	127	98	2	2	1	2	2	No	2
44706	1	0.7	8.2	0.14	3.2	10.4	5.1	17.9	3.9	3	79	174	52	184	153	3	4	1	2	2	No	2
45724	1	1.5	1.9	0.14	8.5	0.14	1.1	26.2	19.2	3	86.1	168	48	115	97	3	2	2	2	2	No	2
48685	1	1.5	5.6	0.14	3.2	0.14	0.71	7.6	17.1	3	90.4	212	54	98	149	2	3	1	2	2	No	2
48033	1	0.4	1.9	0.14	9.3	0.14	1.9	4.3	14.6	3	81.6	193	56	99	117	1	4	1	1	1	No	2
44276	1	0.28	11.2	0.14	8.5	0.14	0.71	4.8	12.6	3	99	131	40	101	163	1	1	1	1	3	No	2
44588	1	3.4	8.9	0.3	4.9	0.14	4.1	20.8	12	3	98.9	249	42	165	157	3	4	1	1	3	No	2
44004	1	2.5	0.8	0.14	1.6	0.14	1.2	7.2	9.5	3	102.2	212	48	131	138	2	4	1	1	3	No	2
48213	1	6.7	3.3	0.3	5.6	0.6	0.71	24.3	5.5	3	68	164	45	66	129	2	2	1	1	1	No	2
46472	1	0.5	8.3	0.14	8.6	5	4.4	22.9	4.9	3	100.1	224	49	102	114	2	3	1	1	3	No	2
47169	1	6	6.1	0.14	1.6	0.14	0.71	4.5	3.3	3	106.4	197	40	101	163	3	2	1	2	3	No	2
49618	1	4.2	14.2	0.14	5.1	0.14	0.71	6.2	3.1	3	82.1	238	42	133	169	3	1	1	1	2	No	2
50252	1	0.5	5.4	0.14	8	0.14	0.71	5.4	2.4	3	56	202	58	101	166	3	1	1	1	1	No	2
43100	1	0.9	12.5	0.14	3.6	0.14	0.71	4.9	2.4	3	90.6	195	42	102	152	2	1	1	2	3	No	2
50302	1	2.9	11.2	0.14	1.6	0.14	0.71	19.3	2.2	3	100.5	172	68	43	95	1	2	1	2	3	No	2
45337	1	4.8	1.4	0.14	1.6	0.14	0.71	4	1.8	3	99.4	190	50	42	132	1	4	1	2	2	No	2
46109	1	0.7	1.4	0.14	6.2	0.14	1.6	18.2	1.2	3	82.5	212	58	170	120	2	4	1	2	1	No	2
44343	1	1.1	6.5	0.14	2.7	0.14	1.7	14.1	1.1	3	84.3	202	54	160	116	3	1	2	1	3	No	2
42082	1	1.8	8	0.3	4.1	0.14	5.2	5.9	1.1	3	72.5	185	38	66	129	1	3	1	1	1	No	2
45547	1	0.28	2.7	0.14	1.6	0.14	0.71	10.6	1.1	3	57.5	160	42	126	93	1	1	2	1	1	No	2
42518	1	3	10.8	0.14	1.6	0.14	0.71	5.8	1	3	99.2	197	37	100	68	1	3	1	1	3	No	2
51619	1	0.28	8	0.14	5.6	0.14	0.71	12.9	0.8	3	89.4	220	50	104	96	3	4	1	1	3	No	2
51546	1	2	0.28	0.14	1.6	0.14	0.71	7.1	0.8	3	66.4	139	47	104	71	1	1	1	1	1	No	2
43806	1	0.28	7.4	0.2	5.7	0.14	0.71	7.5	0.7	3	74.3	154	35	67	116	1	1	2	2	2	No	2
46480	1	0.5	5.8	0.14	3.6	0.14	0.71	8.5	0.6	3	60	136	57	98	149	2	1	2	2	1	No	2
42005	1	0.28	9.6	0.14	9.3	0.14	0.71	6.8	0.4	3	78.8	174	77	75	121	1	2	1	1	2	No	2
44195	1	0.28	1.3	0.14	1.6	0.14	0.71	22.9	0.3	3	101.7	162	38	71	84	3	1	1	2	3	No	2
47302	1	4.7	2.2	0.14	1.6	0.14	0.71	5	0.3	3	81	252	59	22	55	1	4	1	2	2	No	2
41528	1	14.1	3.8	0.14	3.9	0.14	0.71	9.5	0.2	3	86.2	127	52	100	68	2	4	1	1	3	No	2
46242	1	2.1	1.7	0.14	2.4	0.14	1.1	20.8	0.14	3	80.8	143	63	59	68	1	4	1	1	2	No	2
47598	1	2.3	5.3	0.14	3.9	0.2	3.4	9.5	0.14	3	78.1	156	31	118	101	3	2	1	1	3	No	2
42197	1	6.5	0.9	0.14	1.6	0.14	0.71	9.4	0.14	3	79.5	165	58	155	76	2	2	1	2	2	No	2
42049	1	15	0.28	0.14	6.4	0.14	0.71	8.3	0.14	3	88.3	197	29	100	147	1	4	1	2	2	No	2
45483	1	0.7	6.2	0.14	6.9	0.2	0.71	6.3	0.14	3	105	107	32	61	63	1	4	1	2	3	No	2
42736	1	0.5	4.8	0.14	3.1	0.14	0.71	6.2	0.14	3	77.4	174	45	31	109	1	1	2	2	2	No	2
44351	1	8.9	0.28	0.14	1.6	0.14	0.71	5.9	0.14	3	81.8	254	54	43	95	1	4	1	2	1	No	2
43777	1	3.8	2.1	0.14	1.6	0.14	1.8	5.6	0.14	3	75.1	161	38	148	93	1	1	1	1	1	No	2
49711	1	0.28	2.2	0.14	1.6	0.14	0.71	5.1	0.14	3	68	211	38	99	115	2	1	1	1	1	No	2
46692	1	5.6	11.4	0.14	1.6	0.14	0.71	4	0.14	3	86.4	229	51	206	137	1	2	2	2	2	No	2
41901	1	2.5	3.6	0.14	1.6	0.14	0.71	4	0.14	3	72.2	130	33	98	114	3	1	1	2	2	No	2
46598	1	1.3	7.4	0.14	1.6	0.14	0.71	3.6	0.14	3	62.7	159	48	76	70	3	1	1	2	2	No	2
48200	1	1.5	1.2	0.14	3	0.14	0.71	3.1	0.14	3	81.4	236	47	150	159	3	1	1	2	2	No	2
49121	1	3.2	7.9	0.2	6.6	7	9.8	25.9	5.7	3	82	256	76	88	162	1	1	1	2	3	No	2
41504	1	1.8	11.3	0.14	6.6	0.6	4.3	16.7	5.5	3	74.3	172	67	66	129	3	2	1	1	1	No	2
43689	1	0.28	0.28	0.14	9.4	0.14	0.71	8.6	2.2	3	67.8	199	56	98	114	1	4	1	1	1	No	2
43144	1	1.1	2.3	0.14	8.3	0.14	0.71	4.8	0.3	3	72.3	193	30	102	130	1	2	1	1	1	No	2
43653	1	1.1	7.7	0.14	3.1	0.14	0.71	11.5	0.14	3	80.1	191	58	64	77	1	3	1	1	2	No	2
47375	1	1.8	12	0.14	5.1	0.14	0.71	9.9	0.14	3	83.5	243	47	33	113	1	3	1	1	2	No	2
43151	1	0.7	5.2	0.14	3.2	0.14	2.2	5.4	0.14	3	83	214	61	75	138	1	3	1	1	2	No	2
51201	1	5.8	3.3	0.14	1.6	0.14	0.71	2.2	0.14	3	93.7	211	82	33	122	2	4	1	1	2	No	2
47215	1	0.8	1.5	0.14	2.6	0.14	0.71	2	0.14	3	74.2	129	50	99	117	3	1	1	1	1	No	2
45458	1	9.9	11.8	0.14	4.2	5.7	8.3	33.5	6.1	3	99.4	262	28	40	78	1	3	1	1	3	No	2
51329	1	6.7	3.5	0.14	1.6	0.14	0.71	7.5	5	3	91.9	173	39	75	88	3	2	1	2	3	No	2
48224	1	0.8	8.2	0.14	3.1	13.3	8.3	3.8	4.3	3	80.5	251	86	110	143	1	4	1	1	1	No	2
47028	1	3.4	11.7	0.14	5	0.14	1.1	3.8	13.9	3	80.9	192	26	162	106	1	2	1	2	2	No	2
48461	1	3.4	12.6	0.14	5.1	0.14	0.71	13.5	11.9	3	83.6	208	59	75	134	1	4	1	1	2	No	2
44532	1	1.1	11.8	0.2	8.3	0.14	0.71	7.6	0.9	3	91.8	155	53	67	120	3	3	1	2	2	No	2
41721	1	3.1	6.2	0.14	7.8	0.14	0.71	9.9	0.7	3	80.4	194	31	126	138	3	1	2	1	2	No	2
41700	1	6.5	0.4	0.14	1.6	0.14	0.71	15.2	0.14	3	79.6	201	47	93	135	1	1	1	1	2	No	2
42335	1	5.2	2.3	0.14	1.6	0.14	0.71	20.9	0.14	3	75	132	33	100	147	1	4	1	1	1	No	2
44990	1	6	0.28	0.3	1.6	0.14	0.71	2.5	0.14	3	78.1	141	37	122	80	1	2	1	1	1	No	2
42016	1	13	2.5	0.14	2.7	0.14	0.71	13.7	9.4	3	85.4	207	44	102	130	1	2	1	2	2	No	2
50698	1	0.28	5.7	0.14	1.6	0.14	0.71	18.5	1.8	3	99.2	131	46	101	166	1	1	1	1	3	No	2
51077	1	2.7	4	0.14	2.6	0.14	0.71	5.9	0.2	3	102.7	113	30	100	68	3	2	1	1	3	No	2
48606	1	1.1	9	0.14	5.3	0.14	0.71	4.5	16.1	3	68.8	171	46	66	136	1	4	1	2	2	No	2
51213	1	2.6	1.6	0.14	9.9	0.14	0.71	4.5	4.6	3	79.4	133	46	77	72	2	2	2	1	2	No	2
50333	1	2.8	11	0.14	9	0.14	1.1	11.6	4.4	3	86.8	177	39	114	115	2	2	2	1	3	No	2
50108	1	3.4	11.7	0.14	1.6	0.14	0.71	9.7	0.4	3	99.2	186	51	129	109	3	4	1	1	3	No	2
41668	1	0.4	3.4	0.14	1.6	0.2	0.71	5.7	0.14	3	90.6	147	37	64	77	2	4	1	2	2	No	2
51155	1	1.1	3.2	0.14	4.7	17.4	14.5	10.1	20.2	3	48.3	225	60	77	150	2	1	2	2	1	No	2
50872	1	1.5	12.9	0.14	7	0.14	0.71	26.6	14.7	3	79.7	174	39	42	132	1	3	1	2	2	No	2
47552	1	0.6	10	0.14	4.2	0.14	0.71	7.1	13.1	3	101.7	170	37	134	106	3	4	1	2	3	No	2
41479	1	1.1	4.3	0.14	5.1	0.14	0.71	7.5	16.5	3	65.7	188	47	99	121	1	2	1	2	2	No	2
45815	1	0.9	5.5	0.14	1.6	0.14	5.1	18.4	1.7	3	74.8	143	47	179	60	1	1	1	1	1	No	2
42723	1	3.4	5	0.14	7.8	0.14	2.3	5.3	0.8	3	69.6	224	49	102	121	1	2	1	2	2	No	2
48537	1	1.4	4.8	0.4	4.7	0.14	0.71	5.2	0.3	3	63.4	200	52	45	139	2	3	1	1	1	No	2
49905	1	7.9	0.9	0.14	2.4	0.14	0.71	18.1	0.2	3	107.2	216	46	101	112	3	3	2	2	3	No	2
47444	1	0.6	7.3	0.14	1.6	0.14	1.2	7.6	0.14	3	93.7	234	54	22	55	3	3	1	2	3	No	2
43533	1	1.2	3.3	0.14	3.9	0.6	0.71	22.6	0.14	3	97.2	208	108	102	152	1	1	1	1	3	No	2
50906	1	2.5	0.28	0.14	1.6	0.14	0.71	3.8	0.14	3	85.6	180	52	75	114	3	1	1	2	1	No	2
48801	1	5.1	3.5	0.14	3.6	0.14	0.71	1.3	0.14	3	84.8	172	35	167	104	3	3	2	2	2	No	2
47578	1	2	9.9	0.14	3.6	0.14	3	3.8	15.7	3	86.3	213	71	104	86	3	2	1	2	2	No	2
42004	1	4.6	0.7	0.14	8.5	0.14	0.71	35.3	4.7	3	87.8	236	25	35	92	3	3	1	2	3	No	2
41550	1	0.28	8	0.14	9.8	0.14	1.6	17.5	3.9	3	69.2	204	47	116	134	2	1	1	1	1	No	2
50657	1	2	6.1	0.2	5.3	0.3	0.71	22	12.8	3	91	232	69	115	140	3	4	1	2	2	No	2
46856	1	1.6	8.3	0.14	1.6	0.14	0.71	17.5	10	3	101.5	183	43	69	115	1	3	1	2	3	No	2
51493	1	1.3	2.4	0.14	3.7	0.5	0.71	24.7	1.9	3	90.8	221	25	163	122	2	3	1	1	3	No	2
45712	1	0.9	1.9	0.14	3.4	0.14	0.71	5	1.8	3	106.6	255	46	185	152	1	2	1	1	3	No	2
42420	1	0.28	0.28	0.14	4.4	0.14	0.71	7.9	1.1	3	65.4	176	46	69	115	2	4	1	1	1	No	2
43885	1	3.6	8.7	0.2	3.1	0.14	0.71	7.9	0.7	3	65.5	136	48	54	77	3	4	1	1	1	No	2
49020	1	3.7	10.3	0.14	2.3	0.14	0.71	18.6	0.4	3	58.9	134	57	99	117	2	1	1	2	1	No	2
44261	1	3.1	10.2	0.14	1.6	0.14	0.71	3.5	0.14	3	99.4	165	39	142	98	3	2	1	2	3	No	2
48932	1	5	0.28	0.14	1.6	0.14	0.71	3.3	0.14	3	71.8	211	47	82	148	1	2	1	1	2	No	2
47783	1	1.6	0.7	0.14	3.4	0.14	0.71	26.1	5.1	3	98.4	175	40	74	162	1	4	1	1	3	No	2
44786	1	2.9	0.9	0.14	1.6	3.7	5.4	5.1	19.3	3	98.7	186	37	114	126	3	3	1	2	3	No	2
49816	1	0.6	5.2	0.14	4.2	0.14	0.71	5.8	14.3	3	80.1	210	64	116	123	1	2	1	2	2	No	2
50969	1	1.5	4.6	0.14	7.7	0.14	0.71	16.5	6.2	3	67.4	185	46	66	107	1	2	1	2	2	No	2
42024	1	1.5	2.4	0.14	5.8	0.14	2.6	5.1	2.2	3	75.1	198	47	99	121	1	2	1	1	1	No	2
48008	1	8.3	1	0.14	1.6	0.14	0.71	2.7	1.2	3	70	163	36	71	100	3	1	1	1	1	No	2
42154	1	0.5	2.5	0.14	3.3	0.14	0.71	5.4	0.4	3	78.5	101	32	177	34	1	4	2	2	2	No	2
48565	1	1.9	0.28	0.14	9.3	0.14	0.71	17.1	0.14	3	96.1	205	42	155	132	1	2	2	2	2	No	2
46629	1	0.4	12.3	0.14	5.9	3.6	6.5	3.9	14	3	68.6	198	44	84	137	1	2	1	1	2	No	2
48167	1	1.3	13.9	0.14	3	0.3	2.8	34.6	11.5	3	99.4	145	32	67	120	1	1	1	1	3	No	2
49748	1	1.4	0.28	0.3	2.8	1.9	0.71	28.9	7.2	3	74.2	178	58	66	107	2	4	1	2	2	No	2
46082	1	3.3	7.2	0.14	9.9	0.14	0.71	35.2	4.3	3	100.5	168	34	108	112	1	1	1	2	2	No	2
46280	1	2.8	1.5	0.14	3.1	0.14	0.71	7.2	16.9	3	74.9	173	51	160	155	1	4	1	2	1	No	2
50636	1	3.9	0.28	0.14	3.2	0.4	0.71	10.4	3.8	3	98.7	113	30	97	109	1	2	1	2	3	No	2
43254	1	1.1	6.2	0.14	4.7	0.8	0.71	18.4	3.8	3	73.1	253	47	145	152	2	2	1	1	1	No	2
50410	1	7.6	0.7	0.14	2.5	0.14	2.1	10.4	2.8	3	72.6	199	40	97	109	1	1	1	2	1	No	2
48284	1	0.6	14.9	0.14	2.7	0.3	0.71	24.7	1.8	3	88.8	135	39	149	66	1	1	2	1	2	No	2
50677	1	2.6	6.2	0.14	2.5	0.14	6.6	20.1	0.4	3	76.4	140	39	211	59	1	2	1	1	2	No	2
47721	1	0.6	7	0.14	7.8	0.3	0.71	14.1	0.3	3	102.7	143	86	49	47	1	2	1	1	3	No	2
43172	1	4.2	1.2	0.14	6.4	0.14	0.71	4.8	0.3	3	102.9	187	57	98	110	2	4	1	2	2	No	2
46577	1	3	0.7	0.14	1.6	0.14	0.71	5.1	0.14	3	74.2	184	52	154	101	1	4	1	1	1	No	2
41971	1	0.28	5.8	0.14	4.2	0.14	3.5	3.8	0.14	3	58	127	52	98	149	2	1	2	1	1	No	2
42717	1	0.5	4.1	0.14	6.6	2.3	5.8	3.8	5	3	70.8	132	34	97	109	2	2	1	1	1	No	2
42163	1	3	11.7	0.14	2.8	8.5	10.6	9.9	14.8	3	99.3	160	36	75	134	1	2	1	1	3	No	2
45146	1	3.5	1.7	0.14	1.6	0.14	0.71	4.8	10.6	3	72.9	135	56	98	114	3	2	1	1	2	No	2
51183	1	2.5	7.2	0.14	6.3	0.14	0.71	27.4	9.2	3	98.5	215	30	35	130	3	2	1	2	2	No	2
50549	1	2.9	5	0.14	4.7	0.14	0.71	8.5	8.9	3	84.7	139	48	46	82	3	1	1	2	2	No	2
47393	1	1.1	6.4	0.14	2.7	0.7	3.2	4.4	4.9	3	78.8	164	68	67	120	1	1	2	2	1	No	2
43850	1	1.5	10.3	0.14	3.9	0.3	1.2	15.8	1.5	3	85.6	217	71	92	128	3	1	1	2	2	No	2
49953	1	2.1	2.4	0.14	8.5	0.14	1.9	5	0.7	3	73.8	201	30	102	140	2	3	1	1	2	No	2
47120	1	0.4	6.5	0.14	1.6	0.14	0.71	16.3	0.3	3	89.1	154	52	55	91	1	3	1	2	3	No	2
44853	1	6.7	2.7	0.14	1.6	0.14	1	4.8	0.14	3	68.6	205	55	97	125	2	4	1	1	1	No	2
48223	1	2.8	7.2	0.2	4.9	4.6	5.4	24.7	4.9	3	58.9	174	50	38	95	2	1	2	2	1	No	2
48225	1	0.8	6	0.14	3	0.4	2.3	6.1	6.1	3	71.3	131	40	98	149	1	4	1	1	2	No	2
44130	1	1.2	4.9	0.14	1.6	0.14	0.71	7	4	3	81.5	219	28	97	109	3	4	2	2	2	No	2
49858	1	3.5	0.6	0.14	10.7	0.3	0.71	8.6	3	3	98.8	174	52	165	163	1	3	1	1	3	No	2
48249	1	7.6	1.6	0.14	1.6	0.14	0.71	9.9	2.2	3	60.6	130	53	105	56	1	3	1	2	1	No	2
48150	1	1.8	3.3	0.14	8.6	0.14	0.71	11.7	1.5	3	108	167	31	74	162	1	4	1	1	3	No	2
50222	1	1.5	8.3	0.14	9.3	0.14	0.71	28.9	1.1	3	88.3	245	43	22	55	1	3	1	1	2	No	2
42683	1	0.8	15	0.14	3.1	0.14	0.71	28.8	0.4	3	101	174	21	35	130	1	4	1	1	3	No	2
46481	1	3.1	2.6	0.14	7.2	0.14	0.71	33.8	0.14	3	86.8	207	36	102	140	3	4	1	2	2	No	2
47418	1	5.2	0.9	0.14	3.4	0.14	0.71	4	0.14	3	86.2	242	39	35	130	3	4	1	1	3	No	2
42911	1	3.5	2.6	0.14	1.6	0.14	0.71	2.8	0.14	3	54.3	174	40	36	97	1	2	2	1	1	No	2
43440	1	1.7	1.1	0.14	5.2	0.14	1.7	18.1	10	2	82.4	186	33	76	70	1	2	2	2	2	No	2
46843	1	2.4	0.28	0.14	3.1	6.4	3	20.7	6.8	2	93.1	166	22	75	138	3	4	1	1	2	No	2
48641	1	1.8	1	0.14	1.6	0.14	0.71	8.7	5.5	2	86.6	186	50	136	109	3	4	1	1	2	No	2
50887	1	1.2	6.2	0.14	5	0.14	11.2	18.5	5.5	2	56.9	173	61	50	102	1	4	1	1	1	No	2
44556	1	2.5	4.9	0.14	1.6	0.14	4.4	14.7	20.4	2	84.8	170	39	66	107	3	1	1	1	3	No	2
45092	1	1.3	10.2	0.14	4.8	0.14	2.9	8.6	4.3	2	107.8	190	30	180	124	3	1	1	2	3	No	2
48645	1	0.28	3	0.14	1.6	0.14	1.7	8.8	2.2	2	74.4	228	72	99	115	3	2	1	2	1	No	2
47201	1	0.9	14.2	0.3	1.6	0.14	0.71	18.1	0.8	2	99.7	210	29	99	121	2	2	1	1	3	No	2
50142	1	1	5.6	0.14	3.8	0.14	0.71	8	0.8	2	94.5	186	51	64	77	3	4	1	2	2	No	2
49747	1	1	10.2	0.14	9.5	0.14	1	7.5	0.6	2	69	202	52	81	134	2	4	1	1	1	No	2
42073	1	1	13	0.14	5.6	0.14	0.71	8	0.6	2	79.1	249	83	42	158	3	2	1	2	2	No	2
41888	1	0.4	8.7	0.3	3.8	0.14	0.71	29.1	0.5	2	82.9	222	39	103	160	1	1	1	1	2	No	2
50167	1	1.3	5.8	0.14	1.6	0.14	0.71	2.2	0.3	2	91.8	208	33	101	112	1	4	1	1	3	No	2
51584	1	2.8	6	0.14	3.7	0.14	4.6	1.5	0.14	2	107.4	200	40	102	140	1	2	1	2	3	No	2
47744	1	2.1	4.3	0.14	6.9	2.8	1	4.3	15.5	2	71.2	156	50	66	129	3	4	1	2	1	No	2
44380	1	2	4	0.14	9.5	1	13.8	4	12.8	2	81.3	223	33	165	113	1	1	1	1	2	No	2
49546	1	1	0.9	0.14	7.6	0.14	2	4.4	11.5	2	49.7	174	36	160	106	1	3	1	1	1	No	2
48710	1	2.9	4.6	0.14	9.8	0.3	1.4	7.1	9.7	2	88.4	159	44	131	89	2	4	1	1	2	No	2
42125	1	2.7	13.8	0.14	2.5	0.14	0.71	4.5	7.7	2	95.8	167	46	74	133	3	2	1	2	3	No	2
49955	1	0.9	7.7	0.2	2.5	4	5.8	30.6	4.1	2	99.3	186	48	99	118	3	4	1	2	3	No	2
51282	1	1.1	0.28	0.14	1.6	0.3	1.6	16.5	15.5	2	95.4	141	47	75	134	1	1	2	1	3	No	2
49258	1	3.1	5.2	0.14	3.7	0.14	6.3	13.8	13.4	2	90.8	203	72	116	108	2	1	1	2	2	No	2
46582	1	4.9	13.3	0.14	7.6	0.14	0.71	11.7	13.1	2	70.1	218	61	100	147	1	3	1	1	1	No	2
46359	1	1.9	5.6	0.14	5	0.14	2.9	25.5	3.8	2	52.4	193	48	212	103	3	2	1	1	1	No	2
49321	1	0.28	4.6	0.14	9.9	0.14	4.6	4.9	2.2	2	59.7	164	46	66	136	1	1	1	1	1	No	2
42867	1	1.8	4.4	0.14	6.1	0.8	2	12.1	1.8	2	79.9	235	43	185	155	1	2	1	1	2	No	2
47519	1	1.2	1.4	0.14	1.6	0.14	0.71	8	0.14	2	46.5	143	50	71	84	3	2	1	2	1	No	2
44457	1	1	0.6	0.14	2.9	16.2	3.4	4.4	18.8	2	90.2	160	44	75	114	2	3	1	1	3	No	2
49699	1	0.28	5.5	0.14	3.9	8.6	12.3	9.4	12	2	79.4	207	50	163	124	1	4	1	1	1	No	2
47903	1	0.28	7.1	0.14	3.3	0.14	0.71	4	16.1	2	100.5	192	43	103	160	2	4	1	2	3	No	2
50944	1	2.9	8.4	0.14	1.6	0.14	5.6	19.5	11.7	2	105.4	160	42	57	107	3	1	2	1	3	No	2
43385	1	0.5	4.3	0.14	4.8	0.6	0.71	4.8	11.1	2	53.5	174	73	24	96	1	1	1	1	1	No	2
45383	1	2.3	0.8	0.14	1.6	16.2	0.71	19.4	6.8	2	99.3	170	64	45	97	3	4	1	1	3	No	2
45324	1	1.4	5	0.14	9.9	0.4	3.7	4.5	4.7	2	97.1	160	63	75	121	1	1	1	1	3	No	2
47841	1	0.4	9.8	0.14	3.3	0.14	0.71	6.8	3.3	2	65.3	229	39	41	91	3	2	1	1	2	No	2
49828	1	0.28	6.5	0.2	8.7	0.14	0.71	16.8	1.1	2	99.7	249	38	35	92	1	4	1	1	3	No	2
50552	1	3.8	0.7	0.14	1.6	0.14	0.71	8.4	0.8	2	72.9	191	49	88	124	1	4	1	1	2	No	2
46380	1	2.2	2	0.14	7.9	0.14	0.71	4.5	0.14	2	99	189	38	192	113	1	2	1	2	3	No	2
41903	1	5.5	2.9	0.14	7.2	0.14	0.71	2.7	0.14	2	99.7	200	52	45	139	2	4	1	2	3	No	2
49271	1	1	5.7	0.14	8.5	0.7	2.4	4.5	19.6	2	59.8	254	45	41	91	3	2	1	2	1	No	2
48078	1	1.1	8.7	0.14	5	0.14	0.71	4	13.3	2	43.1	163	61	160	70	3	4	1	2	1	No	2
46389	1	3	3.1	0.14	6.5	0.14	1.6	4.4	8.9	2	76.2	159	39	76	126	1	2	1	1	1	No	2
46479	1	3	8.3	0.14	3.7	8.5	8	4	6.4	2	98.5	199	37	97	125	1	1	1	1	3	No	2
46867	1	0.5	5.6	0.3	2.6	6.3	3.2	20.3	17.4	2	93.9	214	57	102	114	3	1	1	1	3	No	2
47785	1	2.6	4.9	0.14	5.9	0.14	2.9	3.8	16.7	2	87.3	182	74	61	96	1	4	1	1	1	No	2
42457	1	3.5	2.7	0.14	3	0.14	0.71	15.1	12.7	2	64.6	104	45	22	55	1	2	2	2	1	No	2
43813	1	1.8	2.9	0.14	2.6	0.6	3	27.9	6.2	2	84.9	132	47	76	70	2	3	1	2	2	No	2
51346	1	4.7	11.3	0.14	2.6	0.14	0.71	5.7	3.4	2	55.7	192	60	103	89	3	2	1	2	1	No	2
49840	1	2.1	0.5	0.14	3.4	0.14	0.71	13.5	3.3	2	98.8	231	77	38	95	3	4	1	2	3	No	2
48408	1	1.9	0.5	0.14	1.6	0.14	0.71	8.4	1	2	66.4	242	59	165	150	1	4	1	1	2	No	2
51270	1	2	8.3	0.5	1.6	0.2	0.71	11.3	0.9	2	101.1	121	43	104	86	1	4	1	2	3	No	2
49708	1	0.5	4.5	0.14	5.3	0.14	0.71	9.2	0.2	2	74.7	231	46	35	92	3	4	1	2	2	No	2
51575	1	0.28	5.2	0.14	6.4	0.14	0.71	7.2	0.2	2	64.1	133	31	104	96	2	1	1	1	1	No	2
44182	1	2.6	2.9	0.14	6.2	0.14	1.6	10.5	0.14	2	97.4	198	29	99	117	2	3	1	2	3	No	2
45285	1	2.5	9.6	0.14	5.2	0.14	0.71	7.5	0.14	2	88.8	175	27	74	133	3	1	1	1	2	No	2
50779	1	0.7	0.28	0.14	1.6	20	0.71	3.8	20.4	2	88.3	165	44	75	91	3	1	1	2	2	No	2
49046	1	4.6	12.4	0.14	1.6	0.14	7.5	6.8	6.6	2	77.5	251	54	33	113	1	2	2	2	2	No	2
51616	1	0.28	2.3	0.14	3.9	0.14	0.71	11.4	1.4	2	98.7	173	72	127	76	2	3	1	1	3	No	2
47458	1	0.4	7.3	0.14	5.3	0.14	4.3	8.5	1	2	58.2	165	60	67	92	1	1	1	1	1	No	2
46394	1	1.8	4.6	0.14	8.1	0.2	0.71	13.8	1	2	101.7	148	44	96	85	1	3	1	1	3	No	2
51200	1	2.4	13.2	0.14	6.1	0.14	3.4	21.6	0.6	2	78	209	58	92	133	2	3	1	2	2	No	2
42509	1	8.3	2	0.14	1.6	0.14	0.71	3	0.5	2	99.1	174	36	75	134	2	4	1	1	3	No	2
48431	1	7.1	2.6	0.14	3.6	0.14	0.71	11.8	0.2	2	65.9	219	39	98	114	1	2	1	1	1	No	2
45085	1	0.9	5.6	0.4	6	0.14	3	4	16.8	2	87.3	201	27	102	152	1	1	1	1	3	No	2
46656	1	0.7	9.4	0.3	4.6	0.5	1.5	4.4	12.6	2	75.7	161	43	74	133	3	2	2	1	1	No	2
47361	1	0.28	10.7	0.14	3.7	0.14	0.71	4.1	10.6	2	74.3	191	91	64	71	1	1	1	1	2	No	2
45624	1	2.3	0.28	0.14	4.3	0.14	0.71	22.6	11.5	2	95.9	191	42	134	122	1	2	1	1	3	No	2
51139	1	1.2	9.4	0.14	1.6	0.14	0.71	11.5	3.1	2	96.6	234	27	45	139	1	1	2	1	3	No	2
45025	1	0.28	4.7	0.14	2.7	0.14	0.71	13.1	1.6	2	94.6	133	31	99	121	2	1	1	1	3	No	2
44377	1	1.9	0.8	0.14	1.6	0.14	0.71	10.6	1.2	2	99	207	24	218	139	1	1	1	2	3	No	2
45681	1	2.8	2.3	0.14	1.6	0.14	0.71	15.2	0.7	2	91	142	37	74	133	1	3	1	2	3	No	2
47428	1	0.6	7.7	0.14	6.5	0.14	0.71	7.8	0.7	2	72.2	107	42	101	166	3	1	1	1	1	No	2
49810	1	2.7	0.28	0.14	2.9	0.14	0.71	2.7	0.5	2	97.1	144	46	71	100	1	4	1	1	3	No	2
49670	1	0.6	0.28	0.14	2.7	0.14	1.6	25.1	0.3	2	79.3	231	48	35	94	1	4	1	1	2	No	2
45022	1	1	5.8	0.14	5.3	0.14	0.71	20.3	0.3	2	99.7	176	40	69	143	3	3	1	2	3	No	2
46948	1	1.9	10.5	0.14	3.6	0.14	0.71	7.6	0.2	2	71.5	149	44	200	65	1	1	1	1	1	No	2
47757	1	6.9	0.28	0.14	1.6	0.14	0.71	3.7	0.14	2	75.8	104	45	22	55	2	2	1	1	1	No	2
47190	1	0.28	10.3	0.14	1.6	0.14	2.5	4	16.7	2	85.6	173	40	38	95	3	4	1	2	2	No	2
43615	1	0.4	8.6	0.14	9.9	1.1	2.5	32.6	11.3	2	58.7	130	38	102	152	3	2	1	1	1	No	2
51269	1	3.6	10.7	0.14	7.6	0.2	1.9	4	11	2	64.3	261	53	146	152	1	1	1	1	1	No	2
49193	1	1.8	8.3	0.14	10.3	2.4	10.6	3.8	7.4	2	89.7	170	54	125	91	2	4	1	1	3	No	2
46548	1	2	2.5	0.14	1.6	0.14	0.71	5.9	7.4	2	70.5	147	41	172	72	1	2	1	1	1	No	2
43874	1	0.6	5.4	0.14	5.9	0.14	0.71	6.3	4.3	2	96.5	214	48	102	121	3	3	1	2	2	No	2
43756	1	1.2	9.9	0.14	2.6	0.14	0.71	22.1	3.6	2	86.3	184	52	89	114	2	1	2	1	2	No	2
45775	1	0.8	7.4	0.14	9.9	11.4	0.71	28.6	3.4	2	68.3	262	57	31	109	1	2	1	2	1	No	2
48045	1	0.8	7.1	0.14	4.1	0.14	0.71	5.6	3.3	2	48.3	145	52	67	92	3	1	1	1	1	No	2
43142	1	1.5	12	0.14	2.3	0.14	0.71	13.6	2.8	2	92.7	146	38	86	91	3	2	1	1	2	No	2
47636	1	4.4	3.3	0.14	1.6	0.2	0.71	2	1.3	2	93.6	157	46	106	90	2	2	2	2	3	No	2
41680	1	1.4	10.3	0.14	2.3	0.3	2.9	10.1	1.2	2	98.9	150	42	75	121	3	1	2	2	3	No	2
43903	1	3.8	3.7	0.14	7.5	0.14	2	8.6	0.9	2	63.6	142	62	47	71	3	1	1	1	1	No	2
48538	1	1.3	1.9	0.14	3.6	0.14	1	8	0.9	2	99.7	241	48	36	97	3	4	1	2	3	No	2
51362	1	0.28	2	0.2	6.5	0.3	0.71	6.8	0.8	2	92.1	261	36	22	55	3	1	1	1	2	No	2
44624	1	1.8	3	0.14	2.8	0.14	0.71	5.3	0.8	2	64.1	253	43	165	152	1	1	2	1	1	No	2
43923	1	1.3	6.5	0.14	1.6	0.14	0.71	11	0.7	2	73.6	142	33	74	162	3	1	1	2	2	No	2
42546	1	0.28	4.4	0.14	7.7	0.14	0.71	4.8	0.6	2	98.8	155	45	79	94	1	2	2	1	3	No	2
42062	1	2.2	0.28	0.14	6	0.14	0.71	21.3	0.2	2	71.7	204	30	98	149	1	3	1	1	1	No	2
45690	1	2	7.7	0.14	5.3	0.14	3	4.4	0.14	2	90.4	174	22	41	91	1	1	2	1	3	No	2
44084	1	7.5	2.8	0.14	1.6	0.14	0.71	3.2	0.14	2	64.9	200	49	53	140	1	4	1	2	1	No	2
41626	1	1.5	3.8	0.14	6.4	1.4	1.9	4.5	14.8	2	82.4	207	50	174	122	1	4	1	1	2	No	2
47660	1	4.4	2.7	0.14	10.9	0.14	0.71	4	10.8	2	88	169	43	67	116	1	3	1	1	2	No	2
48177	1	2.5	14.9	0.4	1.6	0.5	1.7	18.1	5.4	2	100.5	152	30	71	100	1	3	2	2	3	No	2
45083	1	2	10.8	0.2	7.4	0.14	0.71	6.6	12.7	2	94.4	157	67	94	71	3	4	1	2	3	No	2
44551	1	7.5	1.9	0.14	8.5	0.14	0.71	11.9	8.7	2	75.8	150	47	38	95	3	1	1	1	1	No	2
49635	1	0.7	12.9	0.14	9.3	0.2	0.71	13.7	7.4	2	106.5	136	38	104	96	1	2	1	1	3	No	2
46914	1	3.7	13.8	0.3	2.8	0.14	4.8	21.3	5	2	75.3	210	51	129	133	3	1	1	2	2	No	2
50894	1	1.5	6.5	0.14	10.2	0.14	1.2	10.8	3.3	2	98.3	202	58	97	125	1	4	1	2	3	No	2
49688	1	1.2	12.5	0.14	8.5	0.3	2.4	21.9	3.3	2	79	207	50	102	121	3	3	1	1	2	No	2
46196	1	1.1	6.1	0.14	5.7	0.14	0.71	16	2.7	2	93.1	174	44	84	113	1	2	1	1	2	No	2
44379	1	1.3	4.7	0.14	3	0.5	6.1	13.8	1.1	2	99.7	218	48	99	118	3	3	1	1	3	No	2
46816	1	15.7	13	0.14	1.6	0.14	0.71	8.9	1.1	2	64.3	122	38	99	121	1	4	1	1	1	No	2
47438	1	1.4	0.6	0.14	1.6	0.14	2.7	8.6	0.8	2	83.2	232	41	103	152	1	3	1	1	2	No	2
45813	1	3.6	0.8	0.14	8.3	0.14	0.71	3.8	0.8	2	99.4	185	35	64	71	1	3	1	1	3	No	2
47885	1	3.2	12.7	0.14	1.6	0.14	7.5	4.5	0.4	2	72.3	205	36	103	55	1	2	1	1	2	No	2
42539	1	2.3	13.9	0.14	6.1	0.14	2.5	4.4	0.4	2	77.8	141	46	86	78	1	3	1	2	2	No	2
46251	1	0.28	6.1	0.14	2.8	0.14	0.71	3.8	16.7	2	80	174	39	159	158	1	1	1	1	2	No	2
43138	1	0.6	5.2	0.14	6.7	1.6	7.6	4	4.1	2	65.3	129	54	104	86	1	1	1	2	2	No	2
50057	1	5.9	5	0.14	8.8	0.14	0.71	16.8	13.3	2	104.1	183	33	102	130	3	2	1	2	3	No	2
45404	1	0.28	4.2	0.14	1.6	0.8	1.8	14.5	11.4	2	74.6	135	50	86	68	3	4	1	1	2	No	2
49901	1	0.28	5.7	0.14	9.3	0.14	0.71	17.7	3.4	2	69.5	148	45	75	88	2	2	2	2	2	No	2
48170	1	2	0.5	0.14	3.2	0.14	0.71	8.4	2.5	2	67.1	246	57	40	78	1	4	1	2	1	No	2
45507	1	0.7	3.2	0.14	5	0.2	0.71	8.9	2.4	2	98.5	196	35	192	123	1	1	1	1	2	No	2
42567	1	6.7	1.9	0.14	1.6	0.14	0.71	7.7	1.9	2	99.7	212	45	97	109	1	4	1	2	3	No	2
43590	1	0.28	11.3	0.14	5.6	0.14	1.3	13.4	1.8	2	72.6	122	61	85	44	2	2	2	1	2	No	2
45625	1	3.1	3.7	0.14	3.2	0.14	4.4	19.4	1.4	2	83	222	56	191	128	2	2	1	2	2	No	2
47313	1	1.1	2.3	0.14	1.6	0.14	0.71	11.9	1.4	2	71.9	207	54	208	111	3	3	1	1	1	No	2
46127	1	0.8	5.8	0.14	7.6	0.14	0.71	18.2	0.6	2	57.1	188	54	75	138	1	1	1	2	1	No	2
41705	1	1.1	3.1	0.14	1.6	0.14	2.5	8.1	0.6	2	60.6	203	41	99	117	1	3	1	1	1	No	2
49391	1	0.7	6	0.6	8.5	0.14	0.71	5.9	0.4	2	97.5	174	44	43	95	1	4	1	2	3	No	2
44791	1	0.5	7	0.14	9	0.14	0.71	11.4	0.3	2	85.8	148	43	135	78	1	4	1	2	2	No	2
42890	1	1.1	0.5	0.14	5.3	0.14	1.4	9.8	6.3	2	83.1	224	44	162	148	2	2	1	2	2	No	2
49118	1	1.3	8.2	0.14	9.9	0.14	1.3	7.1	6.2	2	95.9	185	30	162	82	2	3	1	2	3	No	2
44398	1	3.9	5.7	0.14	10.4	8.5	9.5	23.2	6.1	2	78.9	169	61	81	92	3	2	1	2	1	No	2
44024	1	2.9	5.6	0.14	1.6	1.5	5.1	19.5	15.5	2	99.3	191	28	103	55	3	3	1	2	3	No	2
51177	1	1	5.3	0.3	2.5	1.7	2.8	13	5.4	2	90.5	148	42	139	78	2	1	1	1	2	No	2
43174	1	2	10	0.14	2.5	0.2	1.2	17.9	4.5	2	89.8	174	22	33	113	1	4	2	1	3	No	2
42843	1	7.1	3.8	0.14	1.6	0.3	2.6	11	4.3	2	86.6	185	53	119	108	2	1	1	1	2	No	2
46144	1	1	8.2	0.14	3.3	1.5	2.7	13.6	4.2	2	64.2	188	58	75	114	3	2	1	2	1	No	2
46762	1	6	0.4	0.14	3.3	0.14	1.1	6.8	3.8	2	65	169	64	160	46	1	2	1	2	1	No	2
46902	1	1.5	0.9	0.14	4.4	0.14	2.8	4.4	2.4	2	100.1	184	57	85	110	3	3	2	1	3	No	2
47074	1	0.28	11.7	0.3	5.4	1	2.8	16.7	1.1	2	60.2	190	52	66	129	1	2	1	2	2	No	2
48958	1	6.8	0.28	0.14	1.6	0.14	0.71	11.8	0.9	2	63.1	167	40	94	108	3	1	1	2	1	No	2
42674	1	1.1	14.5	0.14	1.6	0.4	3	16.7	0.8	2	82.1	145	58	69	143	1	3	1	1	2	No	2
43550	1	0.8	10	0.14	6.6	9.3	0.71	26	0.5	2	99.3	156	46	103	89	1	2	1	1	3	No	2
41902	1	3.3	0.5	0.14	1.6	0.14	1.4	2.1	0.5	2	98.7	123	27	99	115	1	2	1	2	3	No	2
41522	1	1.2	3.9	0.14	8.5	0.14	0.71	20.1	0.4	2	80.4	229	46	198	143	2	1	1	2	2	No	2
44074	1	3	3.9	0.14	1.6	0.14	0.71	7.2	0.3	2	98.3	178	48	113	107	3	1	1	2	3	No	2
44429	1	0.28	3.5	0.14	8.1	0.14	0.71	6.1	0.14	2	67	204	57	123	122	2	2	1	1	1	No	2
43414	1	4.9	9.5	0.14	2.8	0.14	0.71	4.4	19.2	2	63.6	191	77	79	98	2	1	1	1	1	No	2
48960	1	1.2	2.1	0.14	2.4	20.4	1.5	25	7.3	2	74.2	169	65	36	97	2	2	1	2	2	No	2
43778	1	0.9	11.2	0.14	1.6	8.6	6	25.9	6.4	2	86.2	146	41	79	89	2	4	1	1	1	No	2
47940	1	9.4	3.6	0.14	4.7	0.14	0.71	21.9	19.1	2	98.8	201	43	102	121	3	2	1	2	3	No	2
43732	1	0.5	6.3	0.14	3.8	0.14	5.5	23.8	7.3	2	83.6	163	45	93	99	1	4	1	1	2	No	2
46734	1	0.8	5.4	0.14	7.7	1	3	14.7	5.3	2	99.7	182	38	161	96	3	4	1	2	3	No	2
46975	1	4.4	2.2	0.14	8.8	0.14	0.71	14.6	4.8	2	66.5	173	83	94	153	1	1	1	1	2	No	2
42075	1	0.7	10.2	0.14	4.3	0.14	0.71	17.6	1.9	2	98.7	138	29	75	91	1	4	1	1	3	No	2
49562	1	2.8	2.2	0.14	7.8	0.14	1.3	7.3	1.6	2	98.8	188	48	160	93	1	4	1	1	3	No	2
45235	1	6.7	1.4	0.14	4.6	0.4	3	6.7	0.8	2	76.3	152	51	35	94	1	2	2	2	2	No	2
42820	1	0.8	1.4	0.14	1.6	0.14	0.71	5.7	0.3	2	60.6	168	49	71	100	2	2	1	1	1	No	2
50429	1	0.28	0.28	0.14	4.8	0.14	0.71	5.3	0.14	2	102.8	194	34	142	132	1	1	1	1	3	No	2
45054	1	3.3	0.5	0.14	1.6	0.14	5.1	9.4	16.9	2	82	216	56	84	143	1	2	1	1	2	No	2
49732	1	1.7	4.8	0.14	4.3	2.7	5.6	4.4	13.3	2	82.1	219	41	187	141	3	1	1	1	2	No	2
51023	1	0.28	14.6	0.14	4.1	0.14	0.71	6.2	19.7	2	81.8	124	45	98	114	3	2	1	2	2	No	2
46400	1	0.5	2.4	0.14	8.8	0.14	0.71	4	13.4	2	73.7	228	25	97	109	3	4	1	2	2	No	2
50151	1	2.6	10.7	0.14	4.2	0.14	0.71	8.5	3	2	59.9	196	36	175	125	3	4	1	1	1	No	2
42018	1	1.2	5.4	0.14	1.6	0.14	0.71	14.5	2.4	2	75.9	219	45	99	115	3	2	1	1	2	No	2
45673	1	1.1	7.2	0.14	5.3	0.14	0.71	17.5	2.3	2	70.4	108	33	101	163	1	2	2	2	2	No	2
43684	1	0.28	3.9	0.14	8.5	0.14	0.71	4.4	0.9	2	70.1	221	35	103	130	3	1	1	2	2	No	2
48696	1	0.6	1.8	0.14	8.8	0.8	3	9.2	0.4	2	75.3	182	48	131	108	3	2	2	2	1	No	2
42603	1	5.6	1.8	0.3	6	0.14	0.71	2.5	0.14	2	104.1	132	34	100	68	3	2	1	1	3	No	2
49453	1	5.9	1.2	0.14	1.6	18.8	11.8	4	7.4	2	61.3	144	39	69	115	2	1	1	2	1	No	2
48744	1	5.9	8.9	0.14	3.6	0.6	7.8	14.8	16.1	2	76	233	52	198	141	3	1	2	1	1	No	2
50232	1	1.8	5.3	0.14	2.9	0.14	11.6	13.7	11.3	2	79.7	177	33	66	129	1	1	1	1	1	No	2
47813	1	11.5	8	0.14	1.6	0.14	0.71	8.7	8.2	2	99.2	221	41	103	89	1	4	1	1	3	No	2
44487	1	2.3	1.8	0.5	1.6	0.14	0.71	5.1	8	2	103.8	202	23	100	147	2	3	1	1	3	No	2
49981	1	0.9	10.7	0.14	3.9	0.4	0.71	24.4	2.6	2	108	243	45	141	152	2	3	1	2	3	No	2
47642	1	0.28	10.3	0.7	4.4	0.14	2.5	5	2.5	2	97.5	173	58	187	156	1	2	1	1	3	No	2
43387	1	0.28	12.2	0.14	7.4	0.14	1.4	16.5	1.4	2	99.7	201	36	156	134	1	4	1	1	3	No	2
48362	1	2.8	2.3	0.14	1.6	0.14	0.71	14.2	1	2	87.3	130	33	101	112	1	4	1	2	2	No	2
42021	1	0.7	3	0.7	6.4	0.3	0.71	17.5	0.8	2	73.3	159	44	112	93	3	2	2	1	2	No	2
48146	1	2.9	9.1	0.14	1.6	0.4	0.71	10.1	0.8	2	99.7	182	66	72	56	3	3	1	2	3	No	2
49051	1	1	13	0.14	5.4	0.14	0.71	7.9	0.6	2	99.2	188	45	174	108	3	4	1	1	3	No	2
44783	1	3.7	3.4	0.14	4.8	0.14	0.71	13.1	0.3	2	60.8	218	64	100	68	2	2	2	2	1	No	2
46745	1	14	0.7	0.14	1.6	0.14	7.5	5	0.14	2	73.9	152	51	35	94	1	4	2	2	1	No	2
49814	1	0.28	1.9	0.14	6.9	0.14	3.8	4.4	19.7	2	100.1	187	35	75	121	2	4	1	1	2	No	2
42997	1	1.2	4.5	0.14	3.4	0.14	3.1	34.1	10.6	2	79.9	168	56	89	94	2	1	1	1	1	No	2
48476	1	14	0.7	0.14	2.5	0.14	0.71	4	8.4	2	99.4	204	29	97	109	1	2	1	1	3	No	2
51129	1	0.8	5.8	0.14	4.8	0.2	3.5	5.9	13.3	2	88.2	205	43	104	96	3	2	1	1	3	No	2
44531	1	0.7	5.3	0.14	6.9	0.14	0.71	19.9	3.9	2	92.9	124	45	101	166	3	2	1	1	3	No	2
47835	1	0.8	0.5	0.14	5.3	0.14	0.71	8.8	2.2	2	92.3	150	47	38	95	1	4	1	2	2	No	2
47527	1	0.28	7.6	0.14	2.6	0.2	2.9	13.8	1.7	2	76.7	136	52	97	109	3	2	1	1	1	No	2
43333	1	0.7	4	0.14	7.6	0.3	2.1	9.8	1.7	2	67.3	233	45	119	164	3	1	1	1	1	No	2
51392	1	0.4	4.7	0.14	3.4	0.14	0.71	17	1.2	2	101.6	192	54	103	130	1	1	2	2	3	No	2
42091	1	3.4	5.2	0.14	6.2	0.14	0.71	4.4	0.8	2	62.6	136	37	56	88	2	3	2	2	1	No	2
43478	1	3	9.3	0.14	2.5	0.14	0.71	13.5	0.7	2	82.8	174	35	40	78	2	1	2	2	3	No	2
48269	1	0.8	0.6	0.14	5	0.14	0.71	22.8	0.5	2	79.5	128	45	100	147	3	2	1	1	2	No	2
51336	1	2.6	0.28	0.14	9.9	0.14	0.71	4.9	0.4	2	88.9	238	46	162	120	1	1	2	2	2	No	2
48240	1	8.1	1.1	0.14	5.8	0.14	0.71	11.4	0.3	2	96	219	31	98	149	1	2	1	1	2	No	2
50793	1	2.3	13.6	0.14	3.8	0.14	0.71	4	19.3	2	88.4	145	39	94	87	1	3	1	1	2	No	2
49614	1	2.1	0.28	0.14	1.6	14.4	12.8	29.6	15.5	2	62.7	187	42	75	91	1	2	1	1	1	No	2
49735	1	1.6	3.5	0.14	1.6	0.14	2.6	27.7	8.1	2	99	157	29	184	91	1	2	1	1	3	No	2
47176	1	1.2	9.1	0.14	8.5	1.1	1.8	32.1	4.9	2	77.6	181	97	55	73	1	2	1	1	1	No	2
49738	1	0.7	12.7	0.14	8.3	0.7	3.2	25.5	6.3	2	84.7	172	58	64	77	3	4	1	2	2	No	2
42342	1	0.7	4.8	0.14	10.2	0.14	0.71	23.4	5.7	2	87.3	218	41	167	144	2	2	2	1	2	No	2
51185	1	1.7	5.2	0.14	3	1.9	3.1	6.6	2.5	2	68	169	65	36	97	1	2	1	2	1	No	2
46114	1	7.3	1.2	0.14	2.5	0.14	4.4	21.6	2.2	2	99.4	211	29	98	110	3	4	1	1	3	No	2
48413	1	3.5	3.6	0.14	4.5	0.14	1.6	18.2	2	2	89.3	259	32	31	109	3	1	1	2	2	No	2
49943	1	7.1	1	0.14	6.2	0.14	0.71	7.4	1.5	2	87.4	221	40	103	160	1	4	1	1	2	No	2
49452	1	1.1	4.4	0.14	3.1	0.2	6.6	27.3	1.2	2	49.6	199	61	99	115	3	1	1	2	1	No	2
47698	1	1.2	12.2	0.14	5.5	0.2	2.1	4.7	0.8	2	76.8	176	47	151	99	3	4	1	1	2	No	2
50270	1	1.1	1.4	0.14	1.6	0.14	0.71	16.7	0.6	2	60.4	177	62	31	109	1	1	2	2	1	No	2
49767	1	1.3	1.3	0.14	1.6	0.14	0.71	22	0.14	2	90.3	237	64	42	158	1	2	1	1	2	No	2
47336	1	4.3	2.3	0.14	8.5	0.14	0.71	4.4	16.1	2	100.5	181	49	111	110	3	4	1	1	2	No	2
51316	1	1.1	8	0.14	2.9	0.14	0.71	24.2	8.7	2	67.2	187	40	24	96	3	3	1	1	1	No	2
47440	1	4.5	11	0.14	4.7	8.5	4.3	6.2	8.2	2	61.4	211	82	33	122	1	1	1	2	1	No	2
47184	1	2.6	12.4	0.14	9.9	0.14	2.3	4.5	5.5	2	64.1	133	54	104	86	1	4	1	1	2	No	2
44123	1	1.1	10.1	0.14	7.7	0.14	0.71	24.3	4.9	2	59.1	160	66	64	81	3	1	2	1	1	No	2
51319	1	13	4.5	0.14	3.4	0.14	0.71	13.9	4.9	2	86.4	231	58	111	151	1	1	1	1	3	No	2
43716	1	0.28	5.7	0.14	8.5	0.14	0.71	14.7	2.5	2	63.2	247	39	36	97	3	4	1	1	1	No	2
47172	1	2.1	1.7	0.14	3.6	0.14	0.71	11.7	0.9	2	99.7	228	35	98	149	1	4	1	2	3	No	2
50444	1	2.1	12.8	0.14	3.7	0.14	1.1	3.8	0.9	2	73.9	236	61	91	157	1	3	1	2	1	No	2
45829	1	1.5	7.6	0.3	8.8	0.2	0.71	12.2	0.8	2	57.6	143	36	104	86	2	2	1	1	1	No	2
46221	1	0.6	6.3	0.2	3.6	0.14	0.71	4.5	0.6	2	100.1	231	29	159	139	3	1	2	1	3	No	2
50831	1	1.7	5.7	0.14	3.6	0.14	0.71	10.6	0.5	2	99.4	204	34	161	99	3	1	1	1	3	No	2
41868	1	3.1	2.5	0.14	9.8	0.14	0.71	11.1	0.5	2	86.3	128	38	97	125	1	1	1	1	2	No	2
41864	1	4	12.9	0.14	2.6	0.2	0.71	6.1	0.5	2	99.1	174	32	35	92	1	2	1	2	3	No	2
45295	1	1.5	5.2	0.14	2.4	0.14	1.4	7.9	0.4	2	98.7	181	37	75	138	3	2	1	2	3	No	2
48528	1	1.9	6.3	0.14	7.5	0.14	0.71	21.9	0.2	2	61	164	58	119	82	1	2	1	1	1	No	2
43140	1	2.6	4.4	0.14	1.6	0.14	1.2	5.1	0.2	2	99.7	147	26	76	70	1	2	2	2	3	No	2
48038	1	5.8	0.28	0.14	3.9	0.14	0.71	8.7	0.14	2	82.5	177	37	66	136	1	3	2	2	2	No	2
50239	1	2	3.7	0.14	1.6	0.14	6.2	7.9	9.5	2	70.8	179	36	75	91	2	4	1	2	2	No	2
45061	1	3.6	2.1	0.14	3.3	0.14	0.71	18	5.9	2	73.7	158	55	49	93	1	1	1	1	1	No	2
50121	1	2.1	7.3	0.14	4.9	0.14	0.71	4.5	12.9	2	99.2	189	45	69	143	2	1	1	1	3	No	2
51176	1	0.28	0.28	0.14	1.6	0.14	0.71	11.7	11.3	2	52.4	189	67	71	84	3	1	2	2	1	No	2
49998	1	2.1	8.2	0.14	4.5	0.14	0.71	17.1	6.1	2	104.5	254	47	42	158	2	4	1	2	3	No	2
47716	1	1.2	10.7	0.14	9.8	0.14	0.71	11.5	5.7	2	76.1	225	44	102	140	2	3	1	2	2	No	2
50672	1	0.6	10.8	0.14	3.1	0.2	3.3	25.5	4.6	2	99.2	197	43	101	166	3	3	1	1	3	No	2
51288	1	3	0.28	0.14	1.6	0.14	0.71	8.7	3.2	2	106.3	166	36	75	134	1	3	2	1	3	No	2
43891	1	0.4	14.4	0.14	5	0.14	0.71	10.5	2	2	55.5	134	40	101	112	1	2	1	1	1	No	2
44274	1	0.6	8.8	0.14	8.1	0.14	0.71	25.1	1.9	2	77.7	129	50	104	96	1	2	2	1	2	No	2
48884	1	5.3	5.7	0.14	4.2	0.14	0.71	5.7	1	2	91.7	185	83	67	120	1	2	1	2	2	No	2
50664	1	1.6	10	0.14	9.8	0.14	0.71	3.8	1	2	85.1	208	47	94	142	1	3	1	1	1	No	2
49912	1	1.4	11.7	0.14	5.4	0.14	0.71	4.4	0.8	2	100.5	117	33	84	67	3	2	1	1	3	No	2
47661	1	1.3	6.6	0.14	1.6	0.14	0.71	9.2	0.6	2	88.7	230	49	182	145	1	3	1	2	2	No	2
42384	1	1	1.8	0.14	1.6	0.14	0.71	6.1	0.3	2	95.6	201	50	103	170	2	3	1	1	2	No	2
43235	1	2.8	7.7	0.14	1.6	0.14	0.71	4	0.14	2	95.8	163	28	67	116	1	2	1	2	3	No	2
46543	1	2.2	4.7	0.14	3.9	0.2	2.7	4.4	17.9	2	73.4	196	41	154	124	1	4	1	1	1	No	2
44874	1	2.8	7.4	0.14	3	0.2	4.1	4	9.5	2	86.4	168	51	71	109	1	4	1	1	2	No	2
46555	1	5	2.9	0.14	3.6	0.14	0.71	7.9	5.4	2	77.3	174	50	35	94	1	2	1	2	2	No	2
51405	1	0.28	4.9	0.5	1.6	0.14	0.71	6.4	19.6	2	71.9	206	32	102	114	1	1	1	1	2	No	2
42123	1	1.1	5.4	0.14	1.6	0.14	0.71	18.9	3.9	2	76.8	179	48	114	108	1	1	1	2	2	No	2
46547	1	1.9	5.6	0.14	7.4	1.4	4.4	7.4	3.2	2	90	192	56	151	106	2	3	1	2	2	No	2
47177	1	1.6	2.3	0.14	5.8	0.2	1.7	12.9	3.2	2	100.5	184	31	67	116	2	2	1	1	3	No	2
46933	1	1.8	4.4	0.14	2.4	0.2	0.71	11.3	2	2	67.6	148	35	75	88	1	1	1	1	1	No	2
47967	1	1.7	9.9	0.14	7.7	0.14	0.71	16.1	1.9	2	68.9	196	60	75	121	3	2	1	1	1	No	2
47248	1	2.7	10.7	0.14	3.6	0.14	1.4	23	1.8	2	58.8	209	71	101	166	1	2	1	2	1	No	2
49970	1	1.1	2.4	0.14	4.1	0.14	1.3	9.7	1.5	2	58.4	161	65	75	138	2	2	1	2	1	No	2
44573	1	2.2	14	0.14	2.4	0.14	0.71	9.5	1.2	2	68.2	167	31	72	56	1	1	2	1	2	No	2
45445	1	4.7	3.4	0.14	7.7	0.14	2	5.5	0.9	2	101.7	202	34	100	68	3	1	1	1	3	No	2
45467	1	0.28	2.5	0.14	6.3	0.14	1.9	6.8	0.7	2	98.9	122	38	104	96	3	2	1	2	3	No	2
42975	1	4.2	6.3	0.14	3.4	0.14	0.71	6.6	0.6	2	66.9	163	39	71	109	3	3	1	2	2	No	2
48492	1	2.2	1.5	0.14	7	0.14	0.71	6.8	0.5	2	100.5	243	66	74	162	3	2	1	1	3	No	2
42415	1	7.4	12.5	0.14	8.7	0.14	0.71	9.2	0.4	2	99.7	173	33	159	157	3	4	1	1	3	No	2
45340	1	0.7	0.28	0.14	1.6	0.14	1.3	4.1	0.3	2	71.6	208	55	115	130	2	3	1	1	1	No	2
45196	1	1.5	0.28	0.14	2.6	0.3	0.71	16	20.1	2	67.2	149	39	154	79	1	2	1	1	1	No	2
49136	1	2.1	2.8	0.14	3.3	0.14	1.4	9.7	12.9	2	82.4	187	70	104	96	2	2	1	1	1	No	2
47077	1	1.7	12.7	0.14	6.5	0.14	3.2	26	9.8	2	69.1	148	68	76	126	1	2	2	2	1	No	2
49134	1	3.7	14.5	0.14	9.9	0.14	3.5	30.1	16.9	2	98.9	213	34	103	160	2	2	1	1	3	No	2
50696	1	2.6	3.4	0.14	3.1	0.14	0.71	18.3	8.1	2	80.7	176	67	72	56	2	2	1	1	1	No	2
50558	1	0.28	7.4	0.14	4.1	0.14	0.71	14.1	7.9	2	67.6	252	49	113	152	3	1	2	1	2	No	2
49133	1	6.7	0.9	0.14	4.4	0.14	0.71	5.4	4.6	2	67.9	200	65	77	120	3	3	1	1	1	No	2
51590	1	1.6	14.3	0.14	2.6	0.14	1	6.1	4.1	2	99	191	56	104	86	2	3	1	1	3	No	2
46862	1	0.6	12.8	0.14	4.9	0.2	2.2	10.6	2.8	2	83.5	172	43	67	116	2	4	1	1	1	No	2
48922	1	1.3	2	0.14	6.9	0.14	2.9	5.7	2.4	2	99.4	224	39	102	130	2	3	1	2	3	No	2
44677	1	4.1	6	0.14	2.5	0.14	0.71	18.6	0.9	2	81.7	179	50	87	112	2	1	1	1	2	No	2
48814	1	13.4	1.2	0.14	4.4	0.14	1.7	21.3	0.8	2	92.8	182	41	76	126	3	1	1	1	3	No	2
51189	1	0.6	6.2	0.14	6.1	0.3	0.71	8.3	0.7	2	68.9	132	33	97	125	1	4	2	1	1	No	2
46872	1	7.3	0.28	0.3	4.9	0.14	0.71	5.6	0.6	2	80.2	146	42	66	136	3	1	2	2	1	No	2
48818	1	2.6	2.8	0.14	4.1	0.14	0.71	5.6	0.6	2	63.9	215	47	102	152	3	2	1	2	1	No	2
43633	1	4.3	2.8	0.14	2.5	0.14	0.71	3.4	0.3	2	85.2	217	43	216	131	1	2	1	2	2	No	2
47815	1	1.4	0.6	0.5	3.9	0.14	0.71	8.4	0.14	2	82.2	177	48	123	104	3	2	1	1	2	No	2
49268	1	7.8	3.2	0.14	1.6	0.14	0.71	1.2	0.14	2	99.7	227	35	99	117	1	2	1	1	3	No	2
43030	1	15.6	1.1	0.14	2.6	0.14	0.71	1.1	0.14	2	93.2	213	73	179	104	3	1	1	2	3	No	2
49151	1	2.3	12.8	0.14	7.2	0.14	1.3	34.9	10	2	68.1	187	55	75	88	1	2	1	1	1	No	2
48937	1	0.7	4.4	0.2	6.7	0.14	0.71	14.1	5.2	2	81.4	136	51	97	125	1	4	1	1	1	No	2
46676	1	1.3	5.8	0.2	2.6	0.6	7	10.8	4.6	2	77.1	140	32	75	114	1	2	1	1	2	No	2
43479	1	0.7	5.1	0.14	7.2	0.14	0.71	4.5	17.9	2	80.3	232	64	89	150	1	4	1	2	2	No	2
48904	1	1.3	0.9	0.14	4.6	0.14	0.71	11.1	14.1	2	75.1	174	39	33	122	1	2	1	2	1	No	2
44231	1	13.6	6.1	0.14	2.9	0.14	0.71	20.2	10.8	2	81.5	231	45	35	130	1	1	1	1	2	No	2
43166	1	5.1	0.28	0.2	3.1	0.14	4.6	8.3	8.9	2	88.1	156	44	64	71	3	4	1	2	2	No	2
50240	1	0.7	9.1	0.14	10	0.14	2.9	12.9	2.4	2	52.7	242	37	33	122	1	4	1	1	1	No	2
51293	1	1.8	4.2	0.14	1.6	0.14	0.71	5.4	1.9	2	67.4	204	74	99	115	3	1	1	1	2	No	2
41948	1	0.8	8.3	0.14	3.1	0.14	0.71	6.7	1.9	2	98.8	200	25	160	128	2	1	1	2	3	No	2
48360	1	2.5	8.3	0.14	3.2	0.14	0.71	4.4	1.1	2	78.8	203	72	99	118	1	3	1	2	1	No	2
45267	1	2.4	5.6	0.14	6.5	0.14	0.71	3.3	1.1	2	89.7	222	48	112	152	1	3	1	2	2	No	2
51430	1	1.8	8.4	0.14	1.6	0.14	0.71	4.4	1	2	95.4	166	44	83	105	3	1	1	2	3	No	2
48060	1	0.7	8.9	0.14	8.3	0.14	0.71	23.6	0.8	2	72.4	181	30	74	162	1	4	2	2	1	No	2
50436	1	3.5	9.2	0.14	2.5	0.14	0.71	3.9	0.14	2	85.3	211	66	99	117	2	1	1	1	1	No	2
42318	1	8.2	4.8	0.14	6.2	0.2	0.71	33.6	15.9	1	71	201	62	77	124	1	2	1	1	1	No	2
48957	1	1.6	0.5	0.14	2.8	0.14	0.71	31.4	4.8	1	78.4	122	37	99	117	3	4	2	2	2	No	2
43329	1	1.9	0.9	0.14	4.3	0.14	0.71	18.4	16.3	1	99.7	204	35	160	121	3	3	1	2	3	No	2
45928	1	1.4	0.4	0.14	1.6	0.14	1	7.6	7.7	1	71.4	168	42	69	115	3	4	1	1	1	No	2
51009	1	1.6	13	0.3	3.9	0.2	3	25.1	4.3	1	97.6	253	53	45	139	1	4	1	2	3	No	2
48596	1	0.6	9.4	0.14	4.8	0.5	5.1	7.5	3.7	1	100.5	202	51	103	130	2	4	1	2	3	No	2
50537	1	7.5	0.7	0.14	4.3	0.14	3.5	16.8	1.4	1	65.7	172	57	108	93	1	1	1	1	1	No	2
45207	1	5.7	2.4	0.2	2.3	0.14	0.71	3	0.6	1	75.8	239	53	38	95	2	3	1	2	1	No	2
50362	1	2.1	2.8	0.2	1.6	0.14	2.7	32.8	0.5	1	77.2	165	68	64	71	1	4	1	1	2	No	2
46457	1	1.3	5	0.3	5.1	0.7	1	6.6	0.3	1	78.3	260	62	134	152	3	3	1	2	2	No	2
48050	1	1.2	15	0.14	1.6	0.14	0.71	13.5	0.2	1	90.3	200	36	162	92	1	2	1	1	3	No	2
46202	1	4.6	3.1	0.14	2.7	20.4	10.2	4.1	13.3	1	93.1	235	59	118	152	1	4	1	2	3	No	2
45649	1	7.2	1.8	0.14	4.6	0.2	0.71	17.7	4.9	1	82.9	163	32	69	143	1	1	1	2	2	No	2
47109	1	1.3	13.6	0.14	8.5	0.2	1.5	22.1	4.8	1	49.7	235	115	33	113	3	1	1	1	1	No	2
42781	1	0.28	8.7	0.14	9.3	0.14	3	6.1	5.2	1	91	244	68	24	96	2	4	1	1	3	No	2
44629	1	0.8	4.5	0.14	3.1	0.5	5.1	15.2	4	1	60.4	235	115	33	113	1	2	1	1	1	No	2
42763	1	0.28	1.9	0.14	3.9	0.14	0.71	13.5	1.7	1	60.5	263	94	98	149	2	3	1	1	1	No	2
44085	1	1.1	11.8	0.14	8.3	0.14	0.71	14.6	1.6	1	54.1	124	62	54	51	3	2	1	1	1	No	2
44363	1	5	14	0.2	1.6	0.14	5.4	11.4	1.1	1	80.4	146	7	66	129	2	1	1	2	2	No	2
46906	1	1.6	5.6	0.14	2.6	0.14	0.71	11.4	0.8	1	99.4	257	46	159	147	1	4	1	1	3	No	2
43700	1	2.7	5.8	0.14	7.7	0.14	0.71	6.8	0.7	1	98.9	189	31	67	120	2	2	1	2	3	No	2
44883	1	1.7	5.1	0.14	6.1	0.14	0.71	23.8	0.5	1	102.2	204	56	22	55	2	4	1	2	3	No	2
50438	1	7.7	0.8	0.14	1.6	0.14	0.71	8.5	0.14	1	80.6	201	48	102	114	1	1	1	1	2	No	2
44760	1	0.28	5.2	0.14	2.5	18.8	14	9.2	20.3	1	88.4	174	44	42	158	1	2	1	2	3	No	2
50713	1	1.5	9.9	0.14	7.5	0.14	6.7	26.8	14.6	1	87.6	250	73	128	151	1	1	1	1	2	No	2
46075	1	0.6	0.4	0.14	1.6	0.14	0.71	4.4	9.9	1	105.4	140	39	75	121	3	2	1	1	3	No	2
47558	1	0.6	0.7	0.14	1.6	0.14	1.8	13.3	5.5	1	99.7	219	46	99	117	1	4	1	2	3	No	2
45053	1	3.6	13.1	0.14	3.5	0.14	5.2	12.2	4.5	1	99.3	196	27	160	122	1	2	1	2	3	No	2
45960	1	0.5	7.6	0.4	1.6	0.5	0.71	20.3	9.7	1	88.2	161	37	166	91	3	4	1	1	2	No	2
43415	1	0.28	11.3	0.14	6.9	0.14	0.71	13.8	5.4	1	98.9	155	49	91	88	3	4	1	2	3	No	2
47350	1	2.9	6.2	0.14	3.5	0.14	1.2	14.2	1.1	1	74.5	216	47	81	153	1	4	1	2	2	No	2
43514	1	4.3	11.7	0.2	3.9	0.14	0.71	5.9	1	1	69.7	200	101	35	92	3	2	2	2	2	No	2
49609	1	5.8	7.6	0.14	4.9	0.14	0.71	10.1	1	1	92.6	165	45	76	126	1	1	2	1	2	No	2
43342	1	15.6	1.6	0.14	6.7	0.14	4.9	24.5	0.5	1	83.9	177	44	66	107	2	2	2	1	2	No	2
46158	1	3.2	9.2	0.14	5.8	0.14	0.71	4.7	0.4	1	79.7	160	49	80	95	3	1	1	1	2	No	2
49945	1	1.1	6.1	0.14	5.7	0.14	1.4	5.8	0.2	1	99.4	182	35	71	84	1	3	1	2	3	No	2
45181	1	0.4	5.7	0.14	7.8	0.5	13	4.4	13.9	1	67.8	154	54	69	115	2	4	1	1	1	No	2
49641	1	0.8	3.3	0.14	1.6	9.3	11.9	27.1	8.9	1	92.7	151	51	74	133	3	4	2	2	2	No	2
50025	1	1	0.9	0.14	2.6	11.4	1.3	4	4.8	1	85.4	225	30	102	152	3	4	1	1	3	No	2
46001	1	7.6	0.28	0.14	1.6	0.14	0.71	23.2	12.7	1	76.8	146	47	66	107	2	1	1	2	1	No	2
48342	1	1.9	2	0.14	5.9	0.14	0.71	10.6	9.7	1	83.6	210	43	100	147	3	2	1	1	2	No	2
46936	1	2.3	12.8	0.14	4.5	0.4	0.71	20.8	7.2	1	57.6	192	71	118	97	3	4	1	2	1	No	2
50652	1	1.3	2.2	0.14	8	0.14	0.71	20.1	2.9	1	88	179	53	75	88	2	4	1	2	2	No	2
42704	1	0.28	14	0.14	5.5	0.2	0.71	15.2	2.3	1	73.4	167	49	90	100	1	2	2	2	2	No	2
47416	1	3.6	3.8	0.14	1.6	0.14	4.2	15.1	1.1	1	99.2	210	38	99	118	1	1	1	1	3	No	2
48779	1	7.6	1.1	0.14	1.6	0.14	3	4.4	0.8	1	67.4	131	46	63	72	1	1	1	1	1	No	2
42234	1	0.7	13.7	0.14	4.2	0.14	0.71	8.1	0.6	1	46.2	231	49	160	127	1	4	1	2	1	No	2
46159	1	3.8	0.8	0.14	6.4	0.14	0.71	4.6	0.2	1	72.8	189	47	69	115	1	2	1	2	2	No	2
50154	1	5.6	4	0.14	2.7	0.14	0.71	1.8	0.14	1	104	209	41	105	147	3	1	1	2	3	No	2
49967	1	0.28	8.9	0.14	9.9	0.3	11.7	3.9	12.8	1	79	165	51	64	77	2	4	1	2	2	No	2
49040	1	3.4	7.9	0.14	7.4	0.9	8.5	22.6	15.7	1	97.7	220	63	97	125	3	4	1	1	3	No	2
45510	1	1.2	1.9	0.14	2.5	7.1	8.4	4.1	11.3	1	58.9	231	45	33	122	1	1	1	1	1	No	2
46509	1	2.4	3.5	0.14	10.8	0.14	0.71	7.5	10	1	106.2	154	37	67	92	1	1	2	2	3	No	2
42948	1	4.8	3	0.14	2.9	0.14	5.1	22.9	9.8	1	99.7	166	38	189	90	1	3	1	2	3	No	2
50949	1	5.9	1.3	0.14	1.6	0.14	0.71	22.8	6.9	1	68.7	193	57	59	124	1	1	1	2	2	No	2
51594	1	0.28	0.28	0.14	7.7	2.2	6.7	4	5.1	1	87.3	227	51	99	121	2	2	1	1	2	No	2
45678	1	1	5	0.14	5.9	0.14	0.71	7.5	4.4	1	78.4	213	36	103	130	3	2	1	1	3	No	2
42495	1	6.6	3	0.14	4.1	11.4	0.71	8.5	3.1	1	107.9	151	48	74	162	1	3	1	1	3	No	2
46000	1	3.9	2.9	0.14	9.8	0.14	2.4	9.4	1.3	1	75.4	173	48	45	97	1	4	1	1	2	No	2
50830	1	5.1	7.3	0.14	1.6	0.14	1.8	3.5	1	1	78.2	159	37	75	88	1	4	1	2	2	No	2
49256	1	0.28	12.9	0.14	7.7	0.14	0.71	2.7	0.7	1	85.9	160	44	95	97	3	2	1	1	2	No	2
43243	1	0.9	4.2	0.14	1.6	0.14	0.71	6.6	0.4	1	99.3	143	39	71	109	1	3	2	2	3	No	2
42682	1	0.4	1.5	0.14	1.6	0.14	4.1	23.4	0.3	1	66.3	165	43	75	121	1	2	1	2	2	No	2
50915	1	0.4	0.8	0.14	6	0.14	6.9	35.2	13.1	1	82.2	213	54	104	96	3	4	1	2	2	No	2
42043	1	4.7	0.6	0.14	5.3	0.14	0.71	26.8	12.7	1	87.6	213	43	103	55	1	2	1	2	3	No	2
41797	1	1.7	7.4	0.14	1.6	0.14	0.71	4.4	7.9	1	89.3	233	41	24	96	3	2	1	1	2	No	2
44365	1	1	8.6	0.3	4.1	0.6	6.5	13.7	4	1	99.2	189	52	71	109	1	3	1	1	3	No	2
44821	1	0.4	7.2	0.2	9	10.4	4.4	8.9	8.1	1	59.5	247	45	208	160	1	2	2	1	1	No	2
46050	1	0.9	8	0.14	3.9	0.14	1	13.7	2.2	1	91	192	57	121	111	2	1	1	1	2	No	2
50647	1	1.6	7.4	0.14	1.6	0.14	0.71	8.3	1	1	70	239	62	106	156	1	4	2	1	1	No	2
42368	1	0.7	4.8	0.14	1.6	0.14	0.71	6.8	0.6	1	61.9	173	42	161	161	3	2	2	1	2	No	2
45840	1	1.7	2.1	0.14	1.6	0.14	0.71	11.1	0.6	1	98.8	237	55	41	91	1	4	1	2	3	No	2
42224	1	4.6	8.3	0.14	2.5	0.4	0.71	3.5	0.4	1	79.6	167	34	160	77	1	2	1	2	2	No	2
45805	1	2	6.2	0.14	5.8	0.14	0.71	4.8	0.3	1	81.4	198	46	159	100	3	1	1	1	1	No	2
50702	1	1.6	1.8	0.14	4.9	0.14	0.71	5	0.2	1	98.8	235	45	205	149	1	2	1	2	3	No	2
42483	1	3.9	12.4	0.14	5.3	0.14	0.71	6	0.14	1	71.1	175	52	115	100	2	3	1	1	2	No	2
50236	1	1.5	7.7	0.14	3.9	0.3	1.9	4.4	15.5	1	80.9	187	54	125	108	1	2	1	2	2	No	2
42026	1	14.6	9.7	0.14	7.5	0.14	0.71	23.6	7	1	96.5	194	45	102	140	1	4	2	2	3	No	2
47106	1	2.4	5.7	0.2	1.6	0.14	0.71	21.9	5.6	1	98.9	149	42	155	76	2	3	2	2	3	No	2
47332	1	2.2	6.1	0.14	5.6	3.7	0.71	4.1	4.8	1	83.5	238	52	101	166	2	4	1	1	2	No	2
45613	1	3.8	4.8	0.14	5	6.2	4.5	15.1	10.1	1	63.6	155	43	66	136	3	4	1	2	2	No	2
47860	1	1	7.6	0.14	3.6	0.14	0.71	18	6.2	1	63.4	251	52	31	109	2	2	1	1	1	No	2
48853	1	0.28	3.2	0.14	2.6	0.14	0.71	20.7	0.7	1	100.5	138	39	75	88	2	4	1	1	2	No	2
49455	1	16.3	4.8	0.4	4.2	0.14	0.71	12.1	0.6	1	64.4	124	34	82	74	1	3	1	1	1	No	2
43456	1	1.4	2.4	0.14	9.4	0.14	5.5	9.1	0.5	1	55.6	209	41	100	68	1	2	1	1	1	No	2
51332	1	6.6	0.28	0.14	1.6	0.14	0.71	1.6	0.14	1	99.3	172	68	43	95	1	2	1	1	3	No	2
45418	1	6.6	1	0.14	1.6	0.14	0.71	0.71	0.14	1	71.7	214	79	99	115	1	1	2	1	1	No	2
50522	1	6.8	8.6	0.14	2.6	0.3	4.8	9.9	19.8	1	105.5	255	53	36	97	2	4	1	2	3	No	2
48251	1	1.1	2.1	0.14	8	1	1.6	8.4	11.3	1	63.5	190	81	66	107	2	1	2	1	1	No	2
50430	1	1.8	7.9	0.14	3.3	0.3	0.71	19.7	5.7	1	52.7	175	40	142	158	1	4	2	1	1	No	2
50139	1	2	3.8	0.14	3.1	0.2	0.71	4.1	5.5	1	105.3	257	39	35	130	3	1	1	1	3	No	2
44668	1	1.7	0.28	0.14	1.6	0.14	2.5	21.1	4.4	1	74.5	216	45	101	166	2	4	1	2	1	No	2
49866	1	2.8	8.2	0.14	7.4	1.1	3.6	15.8	4.3	1	97.5	148	49	63	86	1	2	1	2	2	No	2
42761	1	1	5	0.14	5.3	0.9	2.5	20.1	5.5	1	98	174	25	75	138	3	2	1	1	3	No	2
43074	1	0.9	0.9	0.14	1.6	0.14	0.71	5.5	1.2	1	69.6	252	49	121	152	1	2	1	1	1	No	2
41552	1	3.9	4.6	0.14	5.8	0.14	1.2	13.3	0.5	1	43.1	178	36	76	126	1	1	1	1	1	No	2
44047	1	1.6	5.4	0.14	6.5	0.14	2.4	7.2	0.3	1	77.5	163	64	41	91	3	2	1	2	2	No	2
50280	1	3	6.5	0.14	1.6	0.14	1.1	7.7	0.14	1	99.7	165	44	75	88	1	4	1	1	3	No	2
47447	1	10.1	0.28	0.14	5.7	0.14	0.71	4.9	0.14	1	60.9	176	66	71	84	3	4	2	2	1	No	2
43499	1	1.4	4.5	0.14	6	0.14	0.71	3.8	0.14	1	71.5	131	46	98	110	1	4	1	2	2	No	2
42937	1	4.7	3	0.14	2.5	0.5	0.71	4.5	10.1	1	106.4	186	24	76	126	1	2	1	1	3	No	2
51309	1	0.9	7.7	0.14	2.5	0.14	2.6	32.6	9.2	1	100.9	170	64	45	97	3	2	1	2	2	No	2
46642	1	5.3	6	0.14	5.3	0.14	2.4	12.9	8.8	1	70.3	177	62	31	109	3	1	1	2	1	No	2
42782	1	1.2	2.1	0.14	3.2	0.14	0.71	21.1	4.4	1	74.8	234	45	45	97	2	3	1	2	2	No	2
44111	1	3.8	4.8	0.4	3.6	0.14	2.3	8.9	7.7	1	97.3	122	37	102	152	3	1	1	2	2	No	2
49847	1	2.8	1.5	0.14	1.6	0.14	0.71	18.3	3.7	1	89.2	250	38	35	130	1	1	1	1	2	No	2
41750	1	2.7	9.4	0.14	5.5	0.6	6.8	6.7	3.5	1	90.7	249	83	42	158	2	4	1	2	3	No	2
50628	1	2.7	1.4	0.2	3.6	0.14	2.8	13.5	2.4	1	105.9	192	30	102	114	1	4	1	1	3	No	2
42681	1	0.7	11.8	0.14	2.3	0.14	1	8.1	1.1	1	93.5	261	78	101	163	1	1	1	2	3	No	2
51232	1	1	13.2	0.14	1.6	0.14	3.9	11.2	0.7	1	98.7	201	36	122	141	1	4	1	2	3	No	2
48820	1	5.4	4.3	0.14	5.5	0.14	0.71	5.4	0.7	1	95.2	256	58	159	144	1	2	1	2	3	No	2
48325	1	2.9	0.28	0.14	2.6	0.14	0.71	2.9	0.14	1	80.9	212	65	92	129	2	4	1	2	1	No	2
50043	1	2.6	8.4	0.2	7.6	0.3	0.71	9.6	18.3	1	74.1	152	59	96	74	1	1	2	1	2	No	2
47348	1	3.9	3.6	0.14	3.9	0.14	4.6	24.5	7.4	1	79.5	177	54	67	120	3	3	1	1	2	No	2
47764	1	1.6	4.7	0.14	2.6	0.3	1.4	20.9	20.4	1	57.6	139	44	62	83	1	4	1	1	1	No	2
41511	1	1.5	8	0.14	5.2	7.2	1.8	4	17.8	1	78.8	174	40	33	113	1	4	1	1	2	No	2
42260	1	7.6	2.6	0.2	3.4	0.14	0.71	21.3	10.6	1	104.6	178	32	221	102	3	4	1	1	3	No	2
47414	1	0.7	1.8	0.14	2.4	0.3	1.5	3.8	7.6	1	99.7	107	42	99	115	2	2	1	1	3	No	2
46531	1	1.2	5.4	0.14	4.7	4.6	4.3	4.5	4.1	1	99	176	70	75	91	1	2	1	1	3	No	2
41600	1	0.5	12.4	0.14	5.2	0.3	0.71	14.7	3.4	1	78.8	128	38	99	118	2	2	1	1	2	No	2
47407	1	2.2	5	0.14	4.8	0.14	0.71	20.2	2.5	1	82.4	203	48	99	121	3	4	1	2	2	No	2
46095	1	0.9	9.4	0.14	1.6	0.14	6.2	6.1	1.6	1	99.7	201	32	220	125	3	1	2	1	3	No	2
49693	1	8.3	3.1	0.14	6.4	0.14	0.71	8.4	1.5	1	99.7	152	42	71	84	3	2	1	1	3	No	2
47035	1	4	1.7	0.14	1.6	0.14	0.71	4.6	1.1	1	98.8	188	31	74	162	2	2	1	1	3	No	2
45321	1	3.1	9.5	0.14	3.1	0.14	0.71	6.2	0.7	1	99.3	213	33	103	170	3	3	1	2	3	No	2
42536	1	8.4	1.5	0.14	4.3	0.14	0.71	2.6	0.6	1	85.3	200	46	104	96	1	1	1	1	2	No	2
51053	1	1.7	10.7	0.14	1.6	0.14	0.71	7	0.2	1	81.9	211	37	162	114	3	2	1	2	2	No	2
43112	1	3.1	6.5	0.14	7.2	0.9	3	7.5	7.6	1	78.3	158	64	64	77	1	2	1	1	1	No	2
51562	1	0.4	7.2	0.14	2.9	0.14	5.1	8.8	4.6	1	99.2	187	45	221	98	1	2	2	1	3	No	2
46538	1	1.3	9.8	0.14	4.1	0.9	0.71	7	13.1	1	80.3	181	36	74	133	1	1	1	2	3	No	2
43683	1	0.28	13.9	0.14	2.6	0.3	0.71	7.2	6.4	1	77.3	245	54	125	166	3	4	1	2	2	No	2
47277	1	7	4.9	0.2	4.5	0.14	0.71	11.4	6.1	1	83.4	235	51	161	152	1	1	1	1	2	No	2
51197	1	1	9.8	0.14	3.6	0.5	0.71	23.4	4.8	1	83	187	88	127	74	1	4	1	2	2	No	2
42453	1	3.5	13.7	0.14	1.6	0.14	1.6	8.2	4.1	1	107.4	183	33	217	107	2	2	1	1	3	No	2
49759	1	4.3	2.7	0.14	2.5	0.14	0.71	5.5	4	1	76.9	185	42	66	136	1	3	2	2	2	No	2
51426	1	1.7	10.7	0.14	3.3	0.14	2.5	7.7	2.4	1	61.6	146	51	46	86	1	3	1	2	1	No	2
45262	1	0.28	1.1	0.14	5	0.14	0.71	4.5	2.1	1	100.5	137	32	76	126	1	2	1	1	3	No	2
45763	1	2.5	12.5	0.14	2.5	0.14	0.71	4.5	2	1	78.7	197	68	75	114	1	3	1	2	2	No	2
45355	1	1.2	14	0.14	2.6	0.14	0.71	8	1.4	1	76.8	182	43	192	101	3	1	1	2	1	No	2
46900	1	2	6	0.14	2.9	0.14	9.8	26.6	1.2	1	89.2	176	35	102	121	3	2	1	1	2	No	2
50689	1	1.6	12.7	0.14	5.6	0.14	0.71	8	1	1	86.6	199	46	98	110	1	3	1	1	2	No	2
49050	1	0.7	11.6	0.14	2.7	0.14	0.71	7.2	1	1	102.3	199	42	98	149	3	4	1	1	3	No	2
43298	1	1.4	4.4	0.14	5.8	0.14	0.71	15.6	0.5	1	81.2	178	51	64	71	1	3	1	1	2	No	2
42979	1	0.28	4.7	0.14	9.5	0.14	0.71	13	0.2	1	90.7	180	50	107	109	1	2	1	2	2	No	2
45333	1	8.3	2.8	0.6	6.9	0.14	0.71	6.8	0.14	1	73.5	200	62	104	86	1	1	1	1	1	No	2
44400	1	11.7	6.5	0.14	2.5	0.14	0.71	4.3	0.14	1	70.3	112	42	72	56	2	1	1	1	1	No	2
42982	1	1.6	12.6	0.14	3.9	0.14	0.71	3.4	0.14	1	75.1	188	56	75	134	3	4	1	2	1	No	2
49003	1	2.8	5.7	0.14	3.7	1.9	3.2	36.8	17.1	1	88.7	133	35	122	74	1	3	2	2	3	No	2
45104	1	0.5	4.9	0.14	3.9	8.5	0.71	31.8	9.4	1	70.9	174	73	24	96	2	4	1	2	1	No	2
42700	1	1.8	2.9	0.14	1.6	0.14	0.71	3.9	9	1	83	229	65	97	125	3	1	1	2	2	No	2
41565	1	1	6.9	0.14	5.9	0.14	0.71	23.6	18.8	1	77.5	227	74	99	118	2	1	1	1	1	No	2
44509	1	2.1	6.7	0.14	1.6	0.14	5.4	18.6	10	1	96.7	250	75	59	163	3	1	1	1	2	No	2
43238	1	0.7	7.2	0.14	2.7	1.1	0.71	6.7	6.9	1	76	173	38	135	157	1	1	1	1	2	No	2
45491	1	1.1	13.6	0.14	2.6	0.14	4.2	5.2	2.6	1	78.9	164	43	165	88	2	2	1	2	2	No	2
46384	1	3.7	1.9	0.14	3.1	0.14	0.71	7	2.4	1	60.4	200	101	35	92	2	2	1	2	1	No	2
47881	1	0.8	6.9	0.14	1.6	0.14	0.71	24.2	2	1	98.2	228	43	160	118	1	3	1	2	2	No	2
46588	1	3.8	3.7	0.14	1.6	0.14	1.2	7.1	1.5	1	71.7	166	58	75	114	2	1	1	1	1	No	2
43758	1	1	6.2	0.14	5.2	0.14	0.71	10.5	1.4	1	78.1	206	77	103	160	3	3	1	2	2	No	2
50412	1	0.7	6	0.14	3.9	0.14	1.5	8.8	0.9	1	99.1	154	41	69	143	1	4	1	2	3	No	2
48808	1	2.9	2.5	0.14	1.6	0.14	0.71	15.2	0.8	1	99.4	237	44	135	166	1	3	1	2	3	No	2
47770	1	5.3	11.4	0.14	4.9	0.14	0.71	16.1	0.7	1	75.5	231	55	36	97	1	1	1	1	2	No	2
45057	1	5.1	6.3	0.14	1.6	0.14	0.71	4.4	0.6	1	84.7	120	51	110	47	1	4	1	1	2	No	2
42651	1	1	1.7	0.14	1.6	0.2	0.71	17.6	0.3	1	95.7	174	37	75	114	1	1	1	1	3	No	2
51576	1	8.5	0.28	0.14	6.9	0.14	0.71	18.7	0.14	1	99.2	196	38	189	120	1	2	1	1	3	No	2
49181	1	10.9	1	0.14	5.6	0.14	0.71	3.8	0.14	1	61.2	199	55	160	112	1	1	1	1	1	No	2
43690	1	10.6	1.2	0.14	7.6	0.14	0.71	0.71	0.14	1	99	107	42	98	110	3	2	1	1	3	No	2
43362	1	0.5	3.8	0.14	4.4	0.14	0.71	4	17.8	1	104.2	193	53	102	121	2	2	1	1	3	No	2
42900	1	1.2	9.4	0.14	3.3	0.14	11.4	3.8	17.4	1	99.7	211	42	142	141	3	3	1	2	3	No	2
45103	1	7.2	7.8	0.14	1.6	0.6	13.1	8.8	14.6	1	100.1	212	32	97	125	1	2	1	1	3	No	2
48086	1	1.2	5	0.14	2.5	8.6	0.71	4.5	8	1	76	186	52	114	111	3	2	1	2	2	No	2
43242	1	2	0.28	0.14	3.1	0.14	0.71	17	17.5	1	66.6	206	69	35	130	2	2	2	2	1	No	2
46847	1	3.2	6	0.14	7.9	0.14	0.71	9.2	6.8	1	94	201	35	102	130	3	4	1	2	2	No	2
48160	1	0.28	5.2	0.14	1.6	2.6	2.8	4.9	6.4	1	72	254	48	42	132	1	2	1	1	2	No	2
46154	1	5.5	4.2	0.14	8.5	7.1	3.5	22	5.4	1	106.3	162	58	126	79	3	4	1	2	3	No	2
46367	1	0.5	12.9	0.14	3.5	0.14	4.3	11	2.1	1	100.5	205	51	104	86	1	2	1	2	3	No	2
46375	1	1.3	13	0.14	9.8	0.14	0.71	13.3	1.3	1	98.1	208	37	170	137	1	4	1	2	2	No	2
45392	1	0.28	4.4	0.14	3.1	0.8	2	4.9	0.8	1	92.7	173	45	96	109	3	2	1	1	2	No	2
41671	1	1.7	4	0.14	2.5	0.4	0.71	6.2	0.8	1	77	205	26	103	130	1	1	2	2	2	No	2
49461	1	1.5	0.4	0.14	9	0.14	2.9	15.1	0.6	1	74.2	191	30	172	127	1	2	1	1	2	No	2
48307	1	1.5	3.7	0.14	6.5	0.14	0.71	7.6	0.2	1	98.8	251	35	24	96	2	3	1	1	3	No	2
51019	1	3.4	7	0.14	4.4	0.14	0.71	16.5	0.14	1	70.1	217	32	207	144	1	4	2	2	2	No	2
49076	1	8.5	0.9	0.14	1.6	0.14	0.71	7.9	0.14	1	72.2	235	43	200	152	3	2	1	1	1	No	2
45881	1	2.9	5	0.14	4.2	0.14	0.71	6.4	0.14	1	78.4	247	26	35	94	2	1	1	2	2	No	2
43411	1	10.2	5.7	0.14	4.1	0.14	0.71	1.2	0.14	1	71.2	169	37	127	107	3	4	1	1	1	No	2
49731	1	5.7	1.8	0.14	3.3	0.14	0.71	0.71	0.14	1	93.4	220	41	134	152	1	1	1	2	2	No	2
43106	1	2.2	4.3	0.14	4.1	6	12.4	4	8.9	1	100.7	197	48	66	136	1	1	2	2	3	No	2
42894	1	1.6	6.4	0.14	1.6	0.14	1.2	3.8	6	1	49.6	251	58	33	122	2	2	1	1	1	No	2
51320	1	1.3	9.4	0.14	1.6	1.4	1.1	15.2	14	1	99.1	163	28	67	92	3	1	1	1	3	No	2
51048	1	3.9	5.2	0.14	1.6	0.14	3.5	16.9	5.5	1	46.2	189	71	72	56	2	1	1	1	1	No	2
45868	1	1.6	4.5	0.14	3.9	1	0.71	14.1	3.7	1	94.8	226	51	167	142	1	4	1	1	3	No	2
44265	1	2.4	4.8	0.14	7.6	0.14	1.4	4.9	3.3	1	90.5	178	41	76	70	3	4	1	1	2	No	2
46753	1	1.2	10.7	0.14	3.9	0.14	0.71	16.9	2.9	1	73.3	223	51	102	152	3	2	1	1	1	No	2
43980	1	2.7	4.7	0.14	6.7	0.14	0.71	22.7	2.8	1	82.5	206	59	162	115	1	1	1	1	2	No	2
50813	1	1.1	9.8	0.14	5.1	0.14	0.71	17.2	2.8	1	100.1	256	37	35	94	1	2	1	1	3	No	2
41963	1	2	12.7	0.14	2.4	0.14	0.71	11.1	2.8	1	65.1	140	54	40	78	3	1	1	1	1	No	2
50561	1	14.5	7.3	0.14	3.1	0.14	0.71	16.7	2.2	1	100.9	220	60	104	86	1	4	1	2	3	No	2
44830	1	6	4.3	0.3	1.6	13.3	0.71	13.4	1.1	1	63	134	57	102	152	3	3	1	1	1	No	2
46326	1	5.7	14.6	0.14	1.6	0.14	3	25	1.1	1	75.2	200	44	103	55	2	4	1	2	2	No	2
51527	1	1.5	12.2	0.14	1.6	0.14	0.71	35.6	0.6	1	90.2	174	41	36	97	1	4	1	1	3	No	2
47904	1	0.8	4.7	0.14	1.6	0.2	0.71	11.4	0.4	1	105.6	216	41	160	109	3	2	1	2	3	No	2
49433	1	3.6	6.2	0.14	5	0.14	0.71	2.5	0.3	1	99.2	165	48	76	70	1	4	1	1	3	No	2
47422	1	2.9	12.2	0.14	7.7	0.14	0.71	6.3	0.14	1	84.6	232	41	200	151	1	4	1	2	2	No	2
50556	1	4.3	0.7	0.14	1.6	13.3	0.71	5.9	5.7	1	101	140	31	180	73	1	2	1	2	3	No	2
47814	1	2	3.3	0.14	5.6	0.14	0.71	21.3	4.8	1	85.3	170	36	147	105	2	3	1	1	3	No	2
51564	1	3.2	1.5	0.14	4.8	6.4	2.9	20.8	4.8	1	89.4	174	50	186	153	3	3	1	2	2	No	2
49676	1	0.4	7.3	0.14	1.6	0.14	5.1	30.2	4.2	1	104.2	211	32	98	114	1	2	2	1	3	No	2
50247	1	1.2	5	0.14	2.9	0.5	1.1	15.4	16.7	1	103.6	149	44	77	90	3	3	2	2	3	No	2
45145	1	1.5	11.4	0.6	8.4	0.14	2.7	9.9	5.7	1	87	141	27	75	138	1	1	1	2	2	No	2
47869	1	1.1	4.8	0.14	1.6	0.14	0.71	21.3	4.8	1	94.3	252	40	160	155	1	1	1	1	2	No	2
44694	1	1.5	9.6	0.14	7.6	4.2	1.4	31.9	4.3	1	86.1	225	34	190	153	3	2	1	1	2	No	2
46503	1	0.28	10.8	0.14	4.1	0.14	2.8	5.5	2.7	1	69.5	141	51	64	77	1	4	1	1	1	No	2
49332	1	3.2	2.3	0.14	2.6	0.14	0.71	13.7	0.5	1	98.9	214	44	102	130	1	3	1	2	3	No	2
42594	1	0.28	1.5	0.14	8.4	0.14	0.71	11.4	0.4	1	99.2	238	54	40	78	1	3	1	1	3	No	2
44480	1	2.1	5	0.14	8.4	0.14	0.71	7.7	0.2	1	93	219	34	98	110	3	2	2	2	2	No	2
49156	1	2.8	4.1	0.14	1.6	0.14	0.71	2.4	0.2	1	73.5	200	46	134	127	1	4	2	2	2	No	2
51165	1	0.6	0.28	0.14	5	0.14	0.71	13	0.14	1	79	174	49	45	139	1	4	1	2	2	No	2
46859	1	4.4	5	0.14	2.3	0.14	0.71	1.4	0.14	1	91.3	174	26	35	94	1	1	1	1	3	No	2
44264	1	3.5	6.4	0.14	3.3	1	12.2	4.3	16.3	1	98	198	56	66	129	1	4	1	2	2	No	2
42664	1	0.28	2.9	0.14	5	0.14	0.71	3.8	11.7	1	80.3	138	54	64	71	2	2	1	1	1	No	2
50411	1	0.28	13.8	0.14	8.4	0.2	2.9	4.4	10.3	1	92.2	167	44	71	109	1	4	1	1	3	No	2
49727	1	2.3	1.4	0.14	8.4	0.14	11	4	10	1	80.3	172	65	64	71	1	1	1	2	2	No	2
43543	1	3.5	6.1	0.14	7.9	0.14	1.7	28.1	5.3	1	92.5	150	35	75	114	2	4	1	2	3	No	2
49935	1	3.2	7.4	0.14	2.6	0.14	0.71	7.6	5.2	1	74.5	184	58	69	143	3	4	1	2	1	No	2
45787	1	2.4	5.4	0.14	2.8	0.14	1.6	19.2	17.2	1	99.1	162	55	130	81	1	2	1	1	3	No	2
50778	1	1.1	5.3	0.3	4.4	0.3	2.6	11.4	10.5	1	98	241	29	35	94	2	1	1	2	3	No	2
45097	1	1.1	7.2	0.5	2.5	0.4	0.71	4.9	9	1	100.5	176	31	67	116	1	1	2	2	3	No	2
46333	1	1.4	12.7	0.14	6	0.14	1.2	9.7	7.2	1	95.3	260	52	24	96	1	2	1	1	2	No	2
49763	1	1.1	12.3	0.14	4.2	0.14	2.3	20.4	6	1	98.8	108	33	98	149	1	4	1	2	3	No	2
46346	1	4.6	1.8	0.14	6.4	0.14	2.9	17.7	4.4	1	87.6	179	41	77	123	1	2	1	1	2	No	2
41973	1	2.8	13.8	0.14	6	0.5	4.9	5.2	3.3	1	95.2	152	40	71	109	3	1	1	1	3	No	2
49673	1	3.1	1.4	0.14	3.1	0.14	0.71	8.4	1.4	1	98.9	168	23	160	86	3	2	1	2	3	No	2
48917	1	0.28	13.7	0.14	3.5	0.14	0.71	6.3	1.2	1	97.1	223	58	193	126	1	1	1	1	3	No	2
42857	1	2	7.1	0.14	9	0.14	1.3	25	1.1	1	98.8	196	54	110	120	1	1	1	1	3	No	2
47705	1	4	1.4	0.14	10.1	0.14	0.71	9.6	1	1	99.3	159	36	75	91	2	2	1	1	3	No	2
50119	1	3.5	4.4	0.14	7.7	0.14	0.71	9.5	1	1	92.7	175	39	22	55	3	3	1	2	2	No	2
46174	1	5.4	0.8	0.14	1.6	0.14	0.71	7.7	0.3	1	87.4	167	29	128	112	1	2	1	1	2	No	2
41594	1	2.7	3.6	0.14	1.6	0.4	2.7	4.9	0.3	1	95	247	43	38	95	1	2	1	1	2	No	2
49548	1	6	0.7	0.14	1.6	0.14	0.71	9.4	0.2	1	72.8	170	41	94	110	2	4	1	2	2	No	2
46909	1	1.9	7.5	0.14	3.2	0.7	3	3.8	17.2	1	98.9	184	52	93	113	1	3	1	1	3	No	2
49393	1	5	7.8	0.14	4.3	0.14	0.71	4.8	11.9	1	66.4	166	43	152	93	1	2	1	1	1	No	2
45278	1	2.7	12.7	0.14	4.5	8.5	9.3	36.2	6.7	1	97.9	138	41	55	86	2	2	1	1	3	No	2
47610	1	2.1	6.9	0.14	10.1	0.2	1.9	3.8	5.4	1	60.3	204	61	98	114	1	2	1	2	1	No	2
42083	1	2.2	4	0.14	6	3.6	2.9	8.7	4.9	1	87	188	62	59	114	3	2	1	1	3	No	2
50810	1	1.4	12.9	0.14	2.3	14.4	8.1	20.4	18.3	1	88.6	184	57	105	106	2	4	1	2	2	No	2
48108	1	1	5.5	0.14	1.6	0.14	0.71	19.2	15.8	1	94.2	162	56	148	76	3	3	2	1	3	No	2
48099	1	2.3	0.28	0.14	4.8	0.14	0.71	9.5	5.9	1	99.7	147	44	45	94	1	3	1	2	3	No	2
49406	1	6.1	1.4	0.14	1.6	0.14	0.71	23.6	3.6	1	94.4	192	41	103	170	2	4	1	2	3	No	2
50877	1	1.3	1.2	0.14	3.5	0.14	0.71	15.6	2.3	1	64.2	198	57	99	118	3	1	2	2	1	No	2
45247	1	0.6	10.7	0.14	3.5	0.3	0.71	15.4	1.3	1	84.4	227	88	100	147	3	4	1	1	2	No	2
42636	1	1.2	1.4	0.14	4.3	0.8	1	7.6	1	1	101.9	217	38	179	143	1	4	1	2	3	No	2
50218	1	1.1	4.9	0.14	9.8	0.3	1.1	9.4	0.8	1	104.8	256	33	35	92	1	2	2	2	3	No	2
47397	1	10	1.2	0.14	1.6	0.14	0.71	4.9	0.7	1	99.7	102	46	95	37	1	4	1	1	3	No	2
44408	1	0.28	0.5	0.14	6.2	0.14	0.71	2.9	0.14	1	57.4	197	63	96	115	3	2	2	2	1	No	2
48725	1	2.1	13	0.14	9.4	5.2	4.4	4	15.2	1	88.3	213	41	103	89	2	3	1	1	2	No	2
44113	1	5.8	6.1	0.14	4.5	0.6	12	3.8	8.2	1	62.8	209	58	84	134	3	4	1	1	2	No	2
48695	1	0.28	12.5	0.14	9.3	0.6	1.7	26.8	6.8	1	99.2	107	42	98	114	1	4	2	2	3	No	2
49723	1	4.7	0.28	0.14	1.6	0.14	0.71	19.9	6.6	1	46.5	124	45	113	56	1	2	2	1	1	No	2
45282	1	3.4	8.3	0.14	3.1	0.14	2.5	7.8	20.2	1	87.4	131	40	81	75	1	2	1	1	3	No	2
47575	1	1.8	6.4	0.14	4.9	0.5	2.8	11.2	16.8	1	65	168	55	71	84	1	1	2	1	1	No	2
42740	1	1.5	5.2	0.14	7.6	0.14	0.71	26.5	5.2	1	90.6	221	38	162	135	2	2	1	2	2	No	2
46007	1	3.1	8	0.14	4.6	0.14	0.71	17.4	3.3	1	92	190	50	42	132	1	2	1	2	2	No	2
42299	1	7.3	1.9	0.14	2.6	0.14	0.71	15.2	2.4	1	94.1	205	34	103	89	1	3	1	1	2	No	2
46057	1	1.2	2.8	0.14	3.2	0.14	0.71	25.6	1.9	1	87.6	216	35	222	137	2	3	1	1	2	No	2
44045	1	2.2	6.6	0.14	8.5	0.14	3.5	6.4	1.8	1	74	147	40	64	71	1	2	1	1	1	No	2
49528	1	2.1	6.3	0.14	9.9	0.5	0.71	10.8	1.6	1	98.9	216	45	114	148	2	4	1	2	3	No	2
51578	1	2	5.3	0.14	6.5	0.7	1	4.5	0.4	1	94.4	123	27	101	112	2	4	1	1	3	No	2
46664	1	0.4	4.4	0.14	3.6	14.4	8	4.5	15.8	1	72.2	176	46	71	100	1	3	1	1	1	No	2
46616	1	0.9	7.9	0.14	4.8	2.1	6.8	31.7	14.1	1	100.1	179	43	202	96	1	4	1	1	3	No	2
44476	1	10.1	2.9	0.14	3	0.14	0.71	35	5.2	1	54.3	188	54	47	125	1	4	1	1	1	No	2
50514	1	0.28	4.6	0.14	1.6	1.2	7.4	11.4	15.4	1	58	189	36	67	116	3	2	1	1	1	No	2
43284	1	6.6	5.8	0.14	4.7	0.14	3.9	11.1	11	1	71.1	204	34	98	110	1	1	1	1	2	No	2
43638	1	4.5	10.5	0.14	3.9	4.9	5.8	18.9	7.4	1	69.9	213	54	160	127	3	4	1	1	1	No	2
45911	1	3.8	7.8	0.14	5.7	0.14	0.71	4.9	6.7	1	77.6	172	43	76	70	1	1	1	1	3	No	2
49900	1	11.9	11.4	0.14	10.4	1.5	0.71	4.5	3	1	80.3	194	31	158	131	3	1	1	1	1	No	2
46507	1	8.9	6.9	0.14	3.8	0.14	3.5	8.4	2.6	1	100.5	168	35	67	92	2	2	1	1	3	No	2
43761	1	3.1	4.6	0.14	1.6	0.14	0.71	8.9	1.2	1	83.7	242	51	35	92	2	2	2	2	2	No	2
45658	1	5.2	9.4	0.5	7.8	0.14	0.71	19.7	0.8	1	79.5	183	45	71	100	3	1	1	2	2	No	2
50557	1	2	4.3	0.14	4.1	0.14	0.71	7.3	0.8	1	84.9	170	43	67	120	2	2	2	2	2	No	2
44503	1	5.8	6.2	0.14	2.4	0.14	0.71	4.5	0.6	1	77.9	180	48	75	134	1	2	1	2	2	No	2
43393	1	2.1	13.1	0.14	9	0.14	0.71	13.3	0.4	1	70.8	170	61	91	91	3	4	1	1	1	No	2
45804	1	0.28	2.8	0.14	1.6	0.14	0.71	6.4	0.3	1	75.3	174	45	69	115	1	2	2	2	2	No	2
47213	1	1.3	6.9	0.14	4.9	0.14	0.71	4.9	0.3	1	72.6	130	38	99	115	1	2	2	2	1	No	2
45477	1	0.7	6.2	0.14	8.8	0.14	0.71	1.7	0.14	1	98.8	163	34	69	115	1	1	2	1	3	No	2
42939	1	4.6	8.9	0.14	3.9	0.14	1.3	27	10.2	1	101.3	200	37	103	89	3	2	2	2	3	No	2
50485	1	1.3	6	0.14	1.6	0.14	5.8	9.1	8.2	1	76.4	161	41	72	56	2	4	1	1	1	No	2
42877	1	2.4	5	0.14	3.6	0.2	0.71	16.8	4.2	1	107.8	181	41	93	121	2	3	1	2	3	No	2
49446	1	2.4	5.6	0.14	1.6	0.14	0.71	5.7	0.9	1	101.7	161	41	74	162	1	2	1	2	3	No	2
50975	1	1.1	2.4	0.14	6.4	0.14	0.71	4.8	0.8	1	96.7	123	40	120	59	1	2	2	2	3	No	2
47228	1	6.9	7	0.14	4.2	0.14	0.71	10.8	0.5	1	78	155	37	129	92	3	2	1	2	2	No	2
50764	1	2	4.2	0.3	8.5	0.4	4.4	3.9	13.4	1	98.8	189	44	67	92	1	1	2	2	3	No	2
51543	1	2.2	5.4	0.14	6.9	1.1	1.2	4.5	18	1	81.6	209	37	100	147	1	2	1	1	2	No	2
46098	1	7.2	3.4	0.14	8.5	0.14	12.1	4.5	12.8	1	70.7	175	45	74	133	2	1	1	1	2	No	2
41492	1	0.6	5.2	0.14	1.6	1	4.1	14.6	8.9	1	82.6	202	76	61	114	1	1	1	2	2	No	2
47954	1	0.6	7.7	0.14	1.6	0.14	1	7.5	2.1	1	82.9	235	29	43	95	1	2	1	2	3	No	2
43573	1	8.5	2	0.14	1.6	0.14	0.71	7.5	2.1	1	75.9	165	43	198	82	3	4	1	1	2	No	2
48100	1	4.2	6.8	0.14	3.5	0.14	0.71	18.1	1.7	1	62.8	236	43	42	132	1	1	2	2	1	No	2
42171	1	0.9	5	0.14	3.1	0.14	1	7.7	0.6	1	103.8	183	45	71	109	3	2	1	2	3	No	2
42310	1	2.8	3.2	0.14	3.3	0.14	0.71	26.2	7.2	1	104.7	226	42	101	166	3	4	1	1	2	No	2
45446	1	0.4	3.6	0.14	5.3	0.14	0.71	6.6	4	1	90.4	238	45	130	167	3	1	1	2	3	No	2
48427	1	1.6	8.6	0.14	2.3	0.14	1.4	4	15.9	1	80.9	226	32	100	68	1	1	1	1	2	No	2
46962	1	0.28	4.2	0.14	1.6	0.14	0.71	28.4	15.5	1	79.7	233	82	31	109	1	1	1	1	1	No	2
47793	1	3.1	0.28	0.14	2.7	0.14	0.71	10.1	13.1	1	100.8	246	37	33	122	1	3	1	1	3	No	2
47420	1	1.2	6.9	0.14	2.7	0.3	0.71	5.1	6.1	1	61.7	213	37	149	146	1	3	1	1	1	No	2
45222	1	3	1.8	0.14	9.8	0.14	0.71	9.5	4.3	1	102.2	192	46	80	130	2	3	1	2	2	No	2
45918	1	2.1	4.2	0.14	1.6	0.2	2.2	29.7	1.6	1	77.3	129	54	99	121	3	2	1	1	1	No	2
48886	1	2.8	0.28	0.14	3.7	0.14	0.71	11.4	1.5	1	89.2	121	43	99	118	1	4	1	1	2	No	2
45790	1	2	1.3	0.14	3.9	0.14	0.71	20.7	0.9	1	82.3	262	47	41	91	3	1	2	2	2	No	2
47243	1	2.5	0.9	0.14	1.6	0.5	0.71	3.5	0.5	1	73.2	196	51	101	112	3	2	1	1	1	No	2
51556	1	5.9	12.5	0.14	3.8	0.14	0.71	13.9	0.2	1	100.5	168	37	69	143	1	4	1	2	3	No	2
48698	1	2.2	4.1	0.14	3.1	0.14	7.7	4	13.1	1	104.1	189	52	71	100	1	2	1	2	3	No	2
43119	1	1.5	8.2	0.14	1.6	0.14	2.6	36.5	12.1	1	99.7	204	57	95	128	2	3	1	2	3	No	2
50889	1	3.8	5.6	0.3	8.7	0.14	0.71	7.9	10.1	1	104.8	197	40	69	143	1	3	2	1	3	No	2
44286	1	0.9	2.8	0.14	4.9	0.4	11.6	4	8.1	1	82.4	257	36	33	113	1	4	1	1	3	No	2
50083	1	1	4.4	0.14	6	0.14	6.5	23	6.9	1	56.8	190	64	66	136	2	1	1	1	1	No	2
43320	1	1.6	5.7	0.14	1.6	0.14	0.71	23.4	5.5	1	93.8	165	40	157	94	2	1	1	1	3	No	2
43153	1	2.1	6.5	0.14	3.8	0.14	0.71	16	20.4	1	92.1	215	30	131	159	1	1	1	1	3	No	2
49957	1	0.4	14.4	0.14	5.8	0.2	0.71	11.4	14.7	1	73.1	163	64	41	91	3	2	1	1	1	No	2
47254	1	6.9	11.2	0.14	1.6	0.14	1.1	14.8	10.2	1	105.4	134	31	78	87	1	2	2	1	3	No	2
49341	1	3.8	2.2	0.14	2.9	0.14	1.4	8	8.4	1	98.7	260	45	106	155	1	3	1	1	3	No	2
42120	1	3.7	4.6	0.14	7.5	2.9	3	24.4	4.8	1	70.8	197	70	95	108	2	4	2	2	1	No	2
49242	1	3.4	13.8	0.14	2.9	0.14	0.71	4.5	4.4	1	78.7	218	71	112	125	1	1	1	1	2	No	2
51524	1	1.2	5.8	0.14	6	0.14	0.71	14.1	2.1	1	95.3	177	49	97	109	3	4	1	1	1	No	2
41964	1	2	3.3	0.14	3.2	2.5	4.1	7.7	1.8	1	98.9	229	34	162	163	1	1	1	1	3	No	2
48908	1	6.9	0.7	0.14	3.8	0.14	0.71	9.5	1.6	1	88.9	125	55	101	163	3	1	1	1	3	No	2
49167	1	2.5	4.7	0.14	3.1	0.5	1.2	4.7	1.5	1	64.8	228	36	98	110	1	3	1	1	1	No	2
43926	1	1.4	5	0.14	6	0.14	3.1	27.8	1.2	1	83.2	202	86	101	112	1	1	1	2	1	No	2
50007	1	1.8	5.2	0.14	2.6	0.4	1.2	8	0.6	1	73.4	206	33	103	170	1	1	1	2	2	No	2
49936	1	1.8	3.7	0.14	5.6	0.14	3.2	9.5	0.5	1	81.3	139	41	71	84	1	1	1	2	1	No	2
49872	1	1.6	13.3	0.14	5.7	0.14	0.71	4.4	0.4	1	66.7	151	45	72	56	1	1	2	2	1	No	2
50238	1	1.5	2.5	0.14	4.8	0.14	0.71	3.2	0.4	1	66.3	177	45	101	112	2	1	1	1	1	No	2
41813	1	2.9	1.2	0.14	7.6	0.14	0.71	7.7	0.3	1	64.5	149	42	75	91	3	1	1	2	1	No	2
49022	1	13.8	0.5	0.14	5.5	0.14	0.71	5.2	0.3	1	65.6	136	42	104	86	3	4	2	2	1	No	2
47281	1	1.5	3.2	0.14	1.6	0.14	2.5	3	0.14	1	97.8	182	48	98	114	1	4	1	1	3	No	2
42984	1	2	4.4	0.2	2.5	0.14	1.8	3.9	17.5	1	73	214	54	152	130	1	1	1	1	2	No	2
42437	1	4.2	8.4	0.14	7.6	0.14	0.71	7.7	13.4	1	99.4	202	44	101	163	1	1	2	2	3	No	2
42504	1	0.7	14.3	0.14	6.4	0.14	3.6	27.1	5.7	1	78	260	46	192	152	1	2	1	1	2	No	2
41699	1	1.2	0.28	0.14	6	0.14	0.71	5.3	13.3	1	99.3	176	47	71	109	3	3	2	1	3	No	2
41523	1	1.5	5.7	0.14	1.6	1	0.71	4.4	7	1	103.1	254	30	38	95	1	4	2	2	3	No	2
49803	1	2.3	9.4	0.14	1.6	0.14	0.71	15.2	5.2	1	67.8	133	54	99	118	3	2	1	2	1	No	2
50705	1	5.1	2.5	0.14	1.6	0.14	0.71	8.1	4.8	1	73.4	173	49	108	102	2	4	1	2	2	No	2
47600	1	2.7	8.2	0.14	3.6	0.14	1.9	5.8	2.1	1	100.5	156	33	160	55	2	2	1	1	3	No	2
50202	1	11.9	13.7	0.14	1.6	0.14	0.71	4.5	0.7	1	101.1	236	70	94	147	1	2	1	2	2	No	2
49281	1	1.6	4.9	0.14	4.3	0.6	0.71	7.2	6.2	1	72.4	215	79	102	140	1	3	1	1	1	No	2
42947	1	0.9	7.4	0.14	8.8	3.6	3.3	19.7	10.3	1	65.9	246	59	41	91	2	4	1	1	1	No	2
49887	1	0.6	10.5	0.14	6.7	0.14	1.5	13.8	9.9	1	99.3	234	45	132	163	2	4	1	2	3	No	2
46499	1	0.4	11.6	0.14	8.5	0.14	3.1	10.6	2	1	65.5	147	50	166	64	1	4	1	2	2	No	2
51092	1	5.7	1.3	0.14	1.6	0.14	3	25	1.3	1	100.5	188	38	74	133	1	1	1	2	3	No	2
45129	1	3.8	4.3	0.14	5.3	0.14	1.1	8.7	0.6	1	67.9	143	45	55	87	3	3	2	2	1	No	2
48486	1	7.5	7.6	0.14	4.8	0.14	0.71	3.3	0.6	1	108	164	50	66	107	3	3	1	2	3	No	2
49932	1	2	0.28	0.14	5.3	10.4	4.5	3.8	12.7	1	74.4	184	34	67	92	3	1	1	1	2	No	2
47057	1	0.5	7.3	0.14	7.6	0.3	3.5	35	11.3	1	101.1	253	54	45	97	1	3	1	1	3	No	2
49917	1	1.5	13.6	0.14	3.7	0.5	1.1	25.5	11.1	1	68.5	156	51	59	93	1	1	1	2	2	No	2
46523	1	4.6	12.7	0.14	10.8	0.4	3.4	18.1	4.2	1	100.5	209	41	101	163	1	4	1	1	3	No	2
44017	1	3.7	3.2	0.14	6.5	0.7	3	17.4	4	1	80.5	194	60	84	117	1	2	2	2	2	No	2
48143	1	3.5	6.8	0.14	3.5	3	3.8	17.8	15.2	1	101.3	169	49	163	70	3	1	1	1	3	No	2
51396	1	2.4	0.5	0.14	6.5	0.14	0.71	9.4	14.6	1	86.9	123	47	103	55	1	2	1	1	3	No	2
50954	1	5	6.1	0.14	3.3	0.8	7.1	17.7	5.7	1	84.9	174	40	102	114	1	1	1	1	1	No	2
46666	1	0.6	10.5	0.14	6	0.14	2.7	18.7	2.2	1	103.9	137	38	76	70	3	4	2	2	3	No	2
43717	1	1.1	2.6	0.14	6.3	0.14	0.71	8.3	1.6	1	104.5	185	42	116	120	3	3	1	2	3	No	2
41531	1	9.6	9.6	0.14	8.5	0.14	0.71	11	1.4	1	68.5	218	42	99	121	3	2	1	2	2	No	2
50517	1	0.28	6.1	0.14	8.8	0.2	0.71	16.7	0.8	1	99.7	192	59	67	120	1	3	1	1	3	No	2
41514	1	3.2	7.5	0.14	6.1	0.14	0.71	7.1	0.6	1	87.4	125	55	98	110	1	2	1	1	2	No	2
48389	1	8.7	8.9	0.14	3.5	0.14	0.71	5.1	0.3	1	75.5	226	64	101	112	1	4	1	1	2	No	2
48468	1	14	13.9	0.14	2.6	20	13.8	10.1	18	1	87.1	230	41	141	161	2	3	1	2	3	No	2
47643	1	0.4	2.3	0.4	7.2	0.3	0.71	4.5	16.5	1	90.8	134	40	99	115	1	2	1	1	2	No	2
44233	1	4.1	4.9	0.14	2.7	0.14	4.1	27.6	13.3	1	78.8	194	33	195	122	1	3	2	1	2	No	2
42057	1	5	6.7	0.14	3.5	0.14	2.5	7.7	6.9	1	99.1	236	37	162	139	3	1	1	1	3	No	2
44627	1	6.4	9.7	0.3	2.9	3.4	7.2	19.3	10.1	1	89.2	174	45	24	96	1	3	1	1	2	No	2
43227	1	2.4	10.1	0.4	6.7	3.5	8.4	20.7	6.8	1	100.5	142	41	55	90	1	4	1	2	3	No	2
49097	1	2.5	3.9	0.2	3.2	0.14	0.71	4.7	4.8	1	68.2	143	69	72	56	3	4	1	1	1	No	2
41791	1	3.1	4.9	0.14	4.4	0.4	0.71	14.6	2	1	100.7	145	34	67	116	2	2	1	1	3	No	2
44569	1	3.3	7.1	0.14	2.6	0.4	2.1	15.1	1.7	1	77.1	167	41	162	78	2	1	1	2	2	No	2
41958	1	2.5	13.8	0.14	1.6	0.6	5.1	6	1.5	1	67.3	175	61	71	100	3	4	1	2	1	No	2
45586	1	1.1	2.3	0.14	1.6	0.14	0.71	15.1	0.8	1	76.7	140	54	40	78	1	1	1	1	2	No	2
50354	1	1.7	7.3	0.3	5.8	0.14	0.71	2.1	0.3	1	75.6	203	58	87	128	2	1	1	1	1	No	2
48611	1	1.9	5.1	0.14	4.2	0.14	0.71	2.5	0.14	1	84.9	235	50	160	121	1	4	1	2	2	No	2
46282	1	1.2	5.6	0.14	3.9	1.3	11.7	22.9	6.2	1	66.8	228	58	98	114	1	4	1	2	1	No	2
46769	1	8.7	4.9	0.14	8.6	0.14	0.71	24.7	5.4	1	77.4	217	40	101	163	1	3	1	1	2	No	2
42809	1	1.2	5.2	0.14	3.6	1.8	2.5	10.5	20.4	1	75.8	228	35	163	131	3	2	1	2	2	No	2
50327	1	5	8.9	0.14	3.5	0.14	4.3	8	20.4	1	89.2	160	89	57	60	2	1	1	1	2	No	2
51533	1	3.2	8.9	0.14	6.4	0.4	7.9	18.4	20.3	1	99.3	185	34	150	121	2	2	1	2	3	No	2
45588	1	1.7	7.4	0.2	2.7	2.8	8.7	4.4	11.5	1	99.7	133	45	100	68	1	1	1	1	3	No	2
48524	1	6.9	4.8	0.14	1.6	0.14	0.71	22	9.5	1	99.3	200	30	103	130	3	1	2	2	3	No	2
51380	1	5.3	3.5	0.3	6.5	0.14	0.71	20.8	5.6	1	70.1	210	35	160	108	1	2	1	1	1	No	2
46828	1	2.6	8.9	0.3	5.3	0.2	1.2	18.6	5	1	84.9	150	31	75	134	1	1	1	1	3	No	2
43379	1	2.5	5	0.14	3.9	0.14	0.71	17.8	4.6	1	82.8	231	33	33	113	3	4	2	2	2	No	2
42440	1	7.5	4.6	0.14	1.6	0.14	0.71	19.7	3.3	1	92.9	151	70	75	138	1	4	1	1	1	No	2
44384	1	1.8	13.9	0.14	6.5	0.14	0.71	14.6	3.1	1	98.4	254	35	40	78	2	3	2	2	3	No	2
51131	1	0.5	8.9	0.14	3.5	0.14	0.71	16.3	2.8	1	95	226	34	101	163	2	1	1	1	3	No	2
46342	1	3.6	8	0.14	3.9	0.14	0.71	4.4	1.4	1	75.1	196	55	135	114	1	3	1	2	2	No	2
41764	1	0.6	8	0.14	4.6	0.14	0.71	16	0.9	1	75.3	202	45	96	138	3	4	1	1	2	No	2
49436	1	3.8	2.7	0.14	3	0.14	0.71	5	0.4	1	100.5	243	39	31	109	2	1	1	2	3	No	2
44186	1	2.5	3.5	0.14	6	0.14	0.71	6.1	0.4	1	83.4	247	67	162	132	1	1	1	2	3	No	2
44844	1	1.7	3	0.3	4.9	0.14	0.71	5	0.4	1	103.2	120	36	97	125	3	4	1	1	3	No	2
42212	1	2.3	3.2	0.14	4.1	0.14	0.71	4.3	9.7	1	94.4	178	43	64	77	1	4	1	2	3	No	2
44372	1	4.2	2.1	0.3	7.6	0.14	0.71	11.1	4.3	1	92.1	257	38	33	122	2	4	2	1	3	No	2
50777	1	3	4.9	0.14	6.6	0.2	7.3	8	20.1	1	73.6	201	56	103	160	3	1	1	1	1	No	2
46452	1	11.3	1.1	0.14	6	0.14	0.71	13	13.3	1	68	152	51	79	85	1	1	2	2	1	No	2
44181	1	1	1.6	0.14	4.1	0.14	6.8	9.4	12.1	1	98.9	172	26	76	126	1	2	1	2	3	No	2
46035	1	2.9	13.9	0.14	4.7	0.14	1.6	22.6	5.4	1	95.4	120	36	100	147	1	2	1	2	3	No	2
46807	1	2.3	0.28	0.14	2.8	0.14	0.71	25.1	2.2	1	79.6	122	25	159	51	1	1	1	1	2	No	2
46611	1	6.6	6.4	0.14	1.6	0.14	2.7	14.6	1.9	1	101.8	199	40	109	137	2	2	1	1	3	No	2
46037	1	0.9	5.7	0.14	7.5	0.14	0.71	7.5	0.9	1	94.1	160	30	159	84	1	1	1	1	3	No	2
42220	1	0.9	6.1	0.3	8.4	0.14	0.71	17.2	0.3	1	85.4	173	38	75	91	3	1	1	1	2	No	2
47001	1	0.28	0.6	0.14	3.8	0.14	0.71	11.6	0.2	1	99.1	152	42	125	85	1	2	1	1	3	No	2
46319	1	3	9.1	0.14	9.3	17.4	13	4.3	19.1	1	105.1	174	29	166	112	1	2	1	2	3	No	2
43823	1	3.5	6.4	0.14	8.5	2.3	2.4	4	12.7	1	72.8	135	47	98	110	3	1	2	1	1	No	2
44976	1	8.9	2.9	0.14	5.2	0.14	0.71	3.8	11.4	1	65.9	206	69	35	130	1	2	1	2	1	No	2
48583	1	1.2	9.4	0.14	3.3	0.2	1.3	11.5	6.1	1	81.5	222	33	190	151	1	3	2	1	2	No	2
42185	1	2.1	8.8	0.14	7.4	1.9	10.5	20.8	6.1	1	93.1	180	59	75	121	1	1	1	1	2	No	2
45070	1	0.28	9	0.3	2.3	0.14	0.71	4.4	19.8	1	92.2	231	55	62	164	1	3	1	2	3	No	2
44667	1	4	4.4	0.14	5.3	0.3	3.5	22.7	8.8	1	84.3	220	34	103	55	1	2	1	1	2	No	2
42993	1	1.1	1.1	0.14	6.4	0.14	0.71	8.2	1.4	1	96.6	230	34	40	78	3	2	1	1	3	No	2
50534	1	6.9	10.3	0.14	1.6	0.14	0.71	8.9	1	1	96.2	222	32	103	152	2	2	1	2	3	No	2
52653	1	14.3	28.3	0.14	30	0.14	17.1	39.3	21	3	104.1	320	32	361	256	3	2	2	1	1	PC	3
58709	1	14.2	29	0.14	30.5	0.14	16.3	38.5	22	3	108.3	299	45	385	399	2	1	1	1	2	PC	3
57452	1	13	31	0.14	29.5	0.14	15.8	34.4	23.8	3	102.5	384	47	377	322	2	4	1	2	3	PC	3
59135	1	12.1	30	0.14	29	0.14	18.1	35.3	17.5	3	100.5	271	56	339	271	2	2	1	1	3	PC	3
60759	1	12	27	0.14	28.6	0.14	19.5	38.3	18	3	107.7	278	72	301	337	1	3	1	2	2	PC	3
55514	1	11.8	32	0.14	28	0.14	17	33.8	19	3	90.1	230	48	260	270	2	2	1	2	3	PC	3
54760	1	11.5	26	0.14	27.6	0.14	16.3	35.2	16.5	3	122.3	221	49	353	241	1	3	2	2	1	PC	3
56500	1	11.3	26.8	0.14	28	0.14	15.3	30.8	18	3	92.8	159	66	244	384	1	3	1	1	2	PC	3
58197	1	10.3	29.5	0.14	26.5	18.5	14.8	28.2	19	3	118.3	171	50	148	342	1	2	1	1	3	PC	3
57198	1	10.2	31	0.14	25.5	0.6	13.8	31.5	15.5	3	84.6	213	74	146	210	3	2	1	1	1	PC	3
53827	1	10.1	30.6	0.14	26	0.2	14	32.7	21	3	89.9	183	41	366	229	2	4	1	1	3	PC	3
61650	1	9.7	31.5	0.3	28	0.14	13.1	35.4	18.5	3	77	191	24	307	121	1	3	1	1	2	PC	3
57449	1	9.7	29.4	0.2	27	0.4	12.9	31	19.3	3	85.1	249	31	227	173	1	4	1	2	3	PC	3
58152	1	8.2	29	0.14	28.9	0.7	12.5	38.9	16.5	3	58.2	192	55	138	229	1	2	1	1	2	PC	3
59128	1	8	28.4	0.14	25.6	0.14	11	31	17.9	3	77.1	162	50	179	112	2	2	1	2	3	PC	3
57154	1	8	28	0.4	27.6	0.14	10.8	30.2	16.5	3	62.7	180	37	111	296	1	2	2	1	3	PC	3
57780	1	7.9	27.3	0.2	26	0.14	11.8	29.3	15.8	3	102.5	203	38	156	134	1	1	1	1	3	PC	3
57119	1	6.5	26.8	0.4	25	13	9.8	28.7	14	3	82.6	239	68	156	160	1	2	2	2	1	PC	3
57688	1	6.4	31	0.3	24	0.6	8.9	28	13.5	3	76.2	177	45	194	104	1	4	1	2	2	PC	3
60479	1	6.3	28	0.14	23.5	0.5	7.1	29	12.6	3	95.1	254	77	131	180	2	1	2	1	2	PC	3
55367	1	6.1	27.5	0.14	23	0.14	8.1	30	11.8	3	72.3	191	53	120	114	1	4	1	2	2	PC	3
54779	1	5.8	29	0.14	22.4	0.14	10.1	31	10.5	3	73	195	25	296	111	1	2	2	2	1	PC	3
54580	1	5.7	27.6	0.3	27	0.3	7	27.9	11	3	66.8	152	51	156	194	2	2	1	1	2	PC	3
53241	1	5.3	27	0.14	22.6	0.14	6.5	27.3	10	3	106.3	157	33	190	134	1	2	1	1	3	PC	3
60779	1	5.1	26.8	0.4	21.9	0.5	6.7	28	9.9	2	89.9	183	41	166	129	1	1	1	1	3	PC	3
59830	1	4.3	26.1	0.14	20	6.6	6.8	29	9.4	2	84.4	167	47	108	198	1	2	1	2	1	PC	3
52700	1	4.2	25.5	0.14	20.7	0.14	6.3	27	8	2	96.7	153	47	172	150	1	1	2	1	3	PC	3
56054	1	3.7	25.1	0.14	20.1	0.14	6.7	27.3	8.5	2	70.8	213	48	170	131	1	1	1	1	3	PC	3
54239	1	3.7	25	0.14	20.8	18.5	6.6	26.9	7.9	2	59.1	178	72	235	113	1	2	1	1	1	PC	3
59213	1	2.4	24.9	0.14	20	0.14	7.1	26.5	7	2	92.4	155	46	120	146	1	4	1	1	2	PC	3
54779	1	1.1	24	0.14	20	0.3	6.9	26.1	6.5	2	57.8	175	56	101	109	1	4	1	1	2	PC	3
60652	1	9	0.28	0.14	1.6	20	0.71	3.8	20.4	3	68.4	156	49	64	143	1	1	1	1	1	No	3
59156	1	8.8	5.2	0.14	2.5	18.8	14	9.2	20.3	3	65.3	189	47	100	175	3	1	1	2	1	No	3
51654	1	6.1	3.2	0.14	4.7	17.4	14.5	10.1	20.2	3	68	193	26	106	124	1	2	1	1	1	No	3
56990	1	5.8	0.28	0.14	2.6	0.3	0.71	16	20.1	3	96.6	169	60	81	62	3	3	1	1	3	No	3
53794	1	5	8.6	0.14	2.6	0.3	4.8	9.9	19.8	3	80.3	212	56	130	102	1	4	1	1	2	No	3
52833	1	4.8	1.9	0.14	6.9	0.14	3.8	4.4	19.7	3	81.9	193	67	72	112	1	1	1	1	2	No	3
57732	1	4.7	5.7	0.14	8.5	0.7	2.4	4.5	19.6	3	82.7	201	19	162	49	1	1	1	1	2	No	3
54519	1	4.4	13.6	0.14	3.8	0.14	0.71	4	19.3	3	91.9	202	63	120	143	2	3	1	1	2	No	3
57977	1	3.6	9.5	0.14	2.8	0.14	0.71	4.4	19.2	3	99.3	232	54	112	156	1	2	1	1	2	No	3
52267	1	3.1	9.1	0.14	9.3	17.4	13	4.3	19.1	3	84.1	95	32	61	51	1	1	1	2	2	No	3
61812	1	2.8	0.6	0.14	2.9	16.2	3.4	4.4	18.8	3	59.2	174	43	85	114	1	1	1	1	1	No	3
54627	1	2.7	8.4	0.2	7.6	0.3	0.71	9.6	18.3	3	65.4	208	53	127	130	3	1	1	2	1	No	3
55110	1	2.6	13.9	0.14	2.6	20	13.8	10.1	18	3	98.8	186	51	96	164	1	3	1	1	2	No	3
59348	1	2.6	4.7	0.14	3.9	0.2	2.7	4.4	17.9	3	103.4	125	38	87	70	2	1	1	1	3	No	3
61193	1	2.6	3.8	0.14	4.4	0.14	0.71	4	17.8	3	70	158	33	70	64	1	1	1	1	1	No	3
52576	1	2.6	4.4	0.2	2.5	0.14	1.8	3.9	17.5	3	81.4	105	28	63	64	3	1	1	1	2	No	3
54460	1	2.5	9.4	0.14	3.3	0.14	11.4	3.8	17.4	3	100.3	224	34	157	130	2	2	1	1	3	No	3
61120	1	2.5	7.5	0.14	3.2	0.7	3	3.8	17.2	3	75.9	93	46	73	32	1	2	1	2	1	No	3
58922	1	2.3	5.7	0.14	3.7	1.9	3.2	36.8	17.1	3	73.5	201	58	81	127	1	4	1	1	1	No	3
60013	1	2	7.8	0.14	7.7	0.8	2.9	8.6	16.9	3	84.3	202	36	161	69	3	4	2	1	2	No	3
56396	1	1.9	0.5	0.14	1.6	0.14	5.1	9.4	16.9	3	83.3	207	28	124	155	3	1	2	2	2	No	3
54744	1	1.9	5.6	0.4	6	0.14	3	4	16.8	3	94	159	35	71	91	1	2	1	1	3	No	3
58670	1	1.7	10.3	0.14	1.6	0.14	2.5	4	16.7	3	84.4	173	41	85	99	1	4	1	2	2	No	3
52411	1	1.6	6.1	0.14	2.8	0.14	0.71	3.8	16.7	3	99.2	210	58	127	130	1	2	1	2	3	No	3
55256	1	1.6	2.3	0.4	7.2	0.3	0.71	4.5	16.5	3	105	166	45	113	98	1	4	2	1	3	No	3
52565	1	1.5	6.4	0.14	3.3	1	12.2	4.3	16.3	3	88.8	248	37	120	172	3	3	1	2	3	No	3
55292	1	1.5	9	0.14	5.3	0.14	0.71	4.5	16.1	3	107.3	249	46	167	170	1	2	1	2	3	No	3
56179	1	1.5	2.3	0.14	8.5	0.14	0.71	4.4	16.1	3	77.2	202	30	120	137	1	4	1	2	2	No	3
54887	1	1.5	4.8	0.14	6.2	0.2	0.71	33.6	15.9	3	74.9	157	28	67	110	1	1	1	1	1	No	3
51776	1	1.5	4.4	0.14	3.6	14.4	8	4.5	15.8	3	88.4	148	35	58	101	3	3	1	1	2	No	3
52956	1	1.4	9.9	0.14	3.6	0.14	3	3.8	15.7	3	70.1	195	55	107	173	1	4	1	2	1	No	3
52164	1	1.4	0.28	0.14	1.6	14.4	12.8	29.6	15.5	3	64.9	156	49	47	98	2	2	1	1	1	No	3
56502	1	1.3	7.7	0.14	3.9	0.3	1.9	4.4	15.5	3	58.7	182	48	94	75	2	3	2	1	1	No	3
54296	1	1.2	4.3	0.14	6.9	2.8	1	4.3	15.5	3	54	147	33	176	79	1	2	1	1	1	No	3
55481	1	1.1	1.5	0.14	6.6	2.1	2	4.4	15.4	3	64.1	100	35	97	46	2	2	1	1	1	No	3
52700	1	1	13	0.14	9.4	5.2	4.4	4	15.2	3	102.5	184	47	77	122	1	2	1	1	3	No	3
60109	1	0.8	3.8	0.14	6.4	1.4	1.9	4.5	14.8	3	67.1	203	51	90	134	3	2	1	2	1	No	3
52111	1	0.7	12.9	0.14	7	0.14	0.71	26.6	14.7	3	56.4	172	98	84	131	2	1	1	1	1	No	3
60507	1	0.7	7.8	0.14	1.6	0.6	13.1	8.8	14.6	3	69	227	58	161	61	2	1	1	2	1	No	3
60049	1	0.6	9.9	0.14	7.5	0.14	6.7	26.8	14.6	3	74.9	199	43	256	134	1	1	1	1	1	No	3
61447	1	0.6	5.8	0.14	8.8	9.3	3.7	4.4	14.3	3	99.7	135	42	69	79	1	2	1	2	3	No	3
58492	1	0.5	7.9	0.14	4.8	2.1	6.8	31.7	14.1	3	99.4	176	28	88	182	3	2	1	2	3	No	3
54692	1	0.5	12.3	0.14	5.9	3.6	6.5	3.9	14	3	87.4	180	40	92	119	1	3	1	2	2	No	3
52815	1	0.28	5.7	0.14	7.8	0.5	13	4.4	13.9	3	103.1	249	52	102	177	1	3	1	2	3	No	3
55797	1	0.28	8.4	0.14	7.6	0.14	0.71	7.7	13.4	3	104.5	178	37	90	159	1	3	1	2	3	No	3
52883	1	0.28	4.2	0.3	8.5	0.4	4.4	3.9	13.4	3	71.4	215	55	115	137	2	2	1	1	1	No	3
52180	1	0.28	4.9	0.14	2.7	0.14	4.1	27.6	13.3	3	72.7	179	47	91	115	3	3	1	2	1	No	3
53103	1	0.28	3.1	0.14	2.7	20.4	10.2	4.1	13.3	3	100.1	173	56	94	98	1	3	1	1	3	No	3
54349	1	0.28	4.8	0.14	4.3	2.7	5.6	4.4	13.3	3	84.9	206	49	159	94	1	1	1	1	2	No	3
61329	1	0.28	8.7	0.14	5	0.14	0.71	4	13.3	3	97.1	153	48	71	91	1	3	1	1	2	No	3
56747	1	0.28	0.8	0.14	6	0.14	6.9	35.2	13.1	3	105.1	181	50	94	75	1	3	1	1	2	No	3
59648	1	0.28	10	0.14	4.2	0.14	0.71	7.1	13.1	3	78.6	111	43	112	58	2	2	1	1	1	No	3
53773	1	5.1	4.1	0.14	3.1	0.14	7.7	4	13.1	3	99.2	210	51	172	125	1	1	1	1	3	No	3
56434	1	4.2	2.8	0.14	3.3	0.14	1.4	9.7	12.9	3	100.1	160	46	78	98	1	2	1	2	3	No	3
61864	1	2.6	8.9	0.14	9.9	0.3	11.7	3.9	12.8	3	89.4	210	50	127	91	3	3	1	1	2	No	3
61738	1	3.8	4	0.14	9.5	1	13.8	4	12.8	3	68.3	191	38	103	98	2	4	1	1	1	No	3
54613	1	3.7	0.28	0.14	5.3	10.4	4.5	3.8	12.7	3	90.8	202	97	122	172	1	2	1	2	2	No	3
57979	1	3.2	0.6	0.14	5.3	0.14	0.71	26.8	12.7	3	83	121	51	87	70	2	4	1	1	2	No	3
53659	1	2	6.4	0.14	8.5	2.3	2.4	4	12.7	3	72	216	33	136	99	3	2	1	1	2	No	3
53762	1	1.8	9.4	0.3	4.6	0.5	1.5	4.4	12.6	3	102.8	238	39	152	169	3	3	1	2	3	No	3
58218	1	1.6	8.2	0.14	1.6	0.14	2.6	36.5	12.1	3	67.6	200	119	259	69	3	1	1	1	2	No	3
56618	1	0.28	5.5	0.14	3.9	8.6	12.3	9.4	12	3	98.2	201	36	264	118	2	3	1	1	2	No	3
59813	1	7	7.8	0.14	4.3	0.14	0.71	4.8	11.9	3	101.8	148	24	161	49	1	1	1	1	3	No	3
61610	1	5.1	2.9	0.14	5	0.14	0.71	3.8	11.7	3	102.2	230	31	165	104	1	1	2	1	3	No	3
53486	1	4.4	0.9	0.14	7.6	0.14	2	4.4	11.5	3	79.6	220	92	130	102	3	4	1	1	2	No	3
56074	1	1.3	13.9	0.14	3	0.3	2.8	34.6	11.5	3	80.8	174	64	87	70	2	1	2	2	1	No	3
60586	1	1.2	2.9	0.14	5.2	0.14	0.71	3.8	11.4	3	71.2	141	58	48	95	1	3	2	2	2	No	3
59357	1	0.9	7.3	0.14	7.6	0.3	3.5	35	11.3	3	71	159	58	70	120	2	4	2	2	1	No	3
60270	1	9.7	2.1	0.14	8	1	1.6	8.4	11.3	3	77.6	196	34	110	137	2	1	1	2	2	No	3
59964	1	8.1	8.6	0.14	9.9	1.1	2.5	32.6	11.3	3	84.1	192	60	105	114	3	3	1	1	2	No	3
61265	1	4.6	13.6	0.14	3.7	0.5	1.1	25.5	11.1	3	99.2	205	30	122	102	1	1	2	2	3	No	3
52250	1	2.7	10.7	0.14	7.6	0.2	1.9	4	11	3	76.1	168	33	80	90	1	2	2	1	1	No	3
57558	1	2.7	2.7	0.14	10.9	0.14	0.71	4	10.8	3	69	115	47	74	53	1	4	1	2	2	No	3
52952	1	2.4	4.5	0.14	3.4	0.14	3.1	34.1	10.6	3	103.2	248	59	93	170	3	3	1	1	3	No	3
53924	1	2	10.7	0.14	3.7	0.14	0.71	4.1	10.6	3	62.4	188	65	100	106	3	1	1	1	1	No	3
58053	1	1.8	6.5	0.14	5.5	0.14	2.9	18.2	10.5	3	93.1	223	89	81	118	3	3	1	2	2	No	3
53898	1	0.7	13.8	0.14	8.4	0.2	2.9	4.4	10.3	3	51	150	37	74	98	2	2	1	1	1	No	3
59059	1	4.9	8.9	0.14	3.9	0.14	1.3	27	10.2	3	103.4	196	53	146	114	1	4	1	1	2	No	3
59952	1	4.6	3	0.14	2.5	0.5	0.71	4.5	10.1	3	109.7	204	53	121	81	1	1	1	1	3	No	3
53837	1	4.5	5.6	0.3	8.7	0.14	0.71	7.9	10.1	3	58.5	151	45	98	86	3	1	2	1	1	No	3
52203	1	3.5	1.4	0.14	8.4	0.14	11	4	10	3	48	229	64	112	143	2	2	1	2	1	No	3
58656	1	3	12.8	0.14	7.2	0.14	1.3	34.9	10	3	69.4	182	35	94	98	3	3	1	1	2	No	3
55228	1	2.3	1.1	0.14	5.2	0.14	1.7	18.1	10	3	62.4	199	51	114	121	3	1	1	1	1	No	3
57301	1	2.1	0.4	0.14	1.6	0.14	0.71	4.4	9.9	3	100.4	127	38	121	65	2	3	2	2	3	No	3
60383	1	2	12.7	0.14	6.5	0.14	3.2	26	9.8	3	74.8	141	65	52	66	1	2	1	2	2	No	3
54934	1	1.5	4.6	0.14	9.8	0.3	1.4	7.1	9.7	3	66.8	136	59	60	65	2	3	1	2	1	No	3
59200	1	1.4	3.2	0.14	4.1	0.14	0.71	4.3	9.7	3	74.4	200	64	88	182	1	4	1	1	2	No	3
53827	1	1.3	3.7	0.14	1.6	0.14	6.2	7.9	9.5	3	66.8	152	51	61	51	1	2	2	2	1	No	3
53788	1	1.1	7.4	0.14	3	0.2	4.1	4	9.5	3	72.1	250	71	198	112	1	3	1	1	2	No	3
61477	1	0.5	4.9	0.14	3.9	8.5	0.71	31.8	9.4	3	99.3	144	46	53	66	3	3	1	1	3	No	3
58769	1	0.4	7.7	0.14	2.5	0.14	2.6	32.6	9.2	3	98.6	179	37	91	154	1	2	1	1	3	No	3
61532	1	0.28	2.9	0.14	1.6	0.14	0.71	3.9	9	3	100.3	248	32	197	130	1	1	1	1	3	No	3
55529	1	8.7	4.3	0.14	4.1	6	12.4	4	8.9	3	89.3	205	40	121	129	1	1	1	2	2	No	3
51759	1	5.4	3.1	0.14	6.5	0.14	1.6	4.4	8.9	3	106.5	237	48	172	125	3	4	1	1	3	No	3
56072	1	1.9	3.3	0.14	1.6	9.3	11.9	27.1	8.9	3	95	130	58	91	54	2	2	1	1	3	No	3
53236	1	1.5	6	0.14	5.3	0.14	2.4	12.9	8.8	3	87.1	222	56	146	131	2	1	1	1	2	No	3
55396	1	1.4	8	0.14	2.9	0.14	0.71	24.2	8.7	3	99.2	157	44	58	101	2	2	1	1	3	No	3
60525	1	1	0.7	0.14	2.5	0.14	0.71	4	8.4	3	47.9	207	59	124	76	2	1	2	1	1	No	3
58907	1	0.4	6.1	0.14	4.5	0.6	12	3.8	8.2	3	109.4	219	30	161	69	1	1	2	2	3	No	3
57362	1	6.5	6	0.14	1.6	0.14	5.8	9.1	8.2	3	79.8	154	47	62	103	1	3	1	1	2	No	3
56456	1	4.8	3.5	0.14	1.6	0.14	2.6	27.7	8.1	3	86.9	141	36	96	86	1	1	1	1	3	No	3
62070	1	4.1	2.8	0.14	4.9	0.4	11.6	4	8.1	3	66.6	165	82	36	76	2	3	1	1	1	No	3
55953	1	3.6	5	0.14	2.5	8.6	0.71	4.5	8	3	105.3	234	47	197	148	1	1	1	2	3	No	3
53199	1	3.1	7.4	0.14	1.6	0.14	0.71	4.4	7.9	3	82.7	187	50	165	104	3	3	1	2	2	No	3
61096	1	3	5.8	0.14	7.6	0.2	1.7	35.2	7.7	3	67.2	215	45	96	151	2	2	1	1	1	No	3
59837	1	2.3	13.8	0.14	2.5	0.14	0.71	4.5	7.7	3	105	182	45	92	119	1	4	1	2	3	No	3
55969	1	1	6.5	0.14	7.2	0.9	3	7.5	7.6	3	65.6	230	53	128	151	3	3	2	1	1	No	3
54104	1	0.8	1.2	0.14	1.6	18.8	11.8	4	7.4	3	107.4	135	43	44	67	1	3	1	1	3	No	3
60665	1	0.6	3.6	0.14	3.9	0.14	4.6	24.5	7.4	3	87.1	191	43	94	129	1	3	2	2	2	No	3
61962	1	0.28	8.3	0.14	10.3	2.4	10.6	3.8	7.4	3	81.7	215	65	108	128	3	4	1	1	2	No	3
59712	1	0.28	2.1	0.14	2.4	20.4	1.5	25	7.3	3	58.7	145	52	53	128	1	1	1	1	1	No	3
57878	1	5.9	3.2	0.14	3.3	0.14	0.71	26.2	7.2	3	51.2	246	64	184	173	2	3	1	1	1	No	3
53018	1	3	0.28	0.3	2.8	1.9	0.71	28.9	7.2	3	86.2	195	33	156	131	3	2	1	2	2	No	3
56243	1	2.8	9.7	0.14	7.5	0.14	0.71	23.6	7	3	81.4	214	71	45	134	3	3	2	2	2	No	3
55514	1	2.6	6.7	0.14	3.5	0.14	2.5	7.7	6.9	3	58.3	199	45	115	137	2	2	2	1	1	No	3
54159	1	2.5	4.4	0.14	6	0.14	6.5	23	6.9	3	101.8	165	31	152	104	3	4	2	2	3	No	3
57710	1	2.3	5	0.14	1.6	16.2	7.2	8.8	6.8	3	94.5	215	50	87	148	1	4	1	2	3	No	3
53592	1	2.3	12.5	0.14	9.3	0.6	1.7	26.8	6.8	3	66.7	187	64	97	103	1	2	1	2	2	No	3
60679	1	1.5	0.28	0.14	3.1	6.4	3	20.7	6.8	3	51.6	174	67	87	70	3	4	1	2	1	No	3
62136	1	0.9	12.7	0.14	4.5	8.5	9.3	36.2	6.7	3	90.5	197	41	112	58	3	1	1	1	3	No	3
60590	1	0.9	0.28	0.14	1.6	0.14	0.71	19.9	6.6	3	68.7	161	59	73	32	1	1	1	1	1	No	3
54725	1	0.8	11.2	0.14	1.6	8.6	6	25.9	6.4	3	84.5	201	23	162	88.5	1	2	1	1	3	No	3
59524	1	11.4	8.3	0.14	3.7	8.5	8	4	6.4	3	99.4	93	46	73	32	3	1	1	2	3	No	3
60713	1	2.4	0.5	0.14	5.3	0.14	1.4	9.8	6.3	3	89.9	245	34	183	65	2	2	2	1	2	No	3
57514	1	2.1	8.2	0.14	9.9	0.14	1.3	7.1	6.2	3	97	239	37	249	152	1	4	1	2	3	No	3
59808	1	1.5	4.9	0.14	4.3	0.6	0.71	7.2	6.2	3	88.7	195	68	76	112	1	2	1	2	2	No	3
54811	1	0.8	5.6	0.14	3.9	1.3	11.7	22.9	6.2	3	55.9	105	28	63	64	3	3	1	1	1	No	3
51713	1	0.28	5.7	0.14	10.4	8.5	9.5	23.2	6.1	3	105.2	198	41	101	137	1	1	1	1	3	No	3
56510	1	8.4	11.8	0.14	4.2	5.7	8.3	33.5	6.1	3	84.8	225	48	161	61	3	4	1	1	3	No	3
55790	1	4.8	9.4	0.14	3.3	0.2	1.3	11.5	6.1	3	68.5	219	42	161	148	3	3	1	2	2	No	3
55405	1	4.8	8.8	0.14	7.4	1.9	10.5	20.8	6.1	3	68.5	212	68	60	132	2	3	2	2	1	No	3
58841	1	4.1	6.4	0.14	1.6	0.14	1.2	3.8	6	3	99.8	127	38	121	65	3	3	1	1	3	No	3
58405	1	4	2.1	0.14	3.3	0.14	0.71	18	5.9	3	97.5	131	41	91	72	3	3	2	1	3	No	3
58877	1	3.2	14.3	0.14	6.4	0.14	3.6	27.1	5.7	3	79.5	196	40	111	90	1	2	1	1	3	No	3
52688	1	2.6	7.9	0.14	3.3	0.3	0.71	19.7	5.7	3	89.6	222	35	169	153	3	1	1	1	2	No	3
55936	1	2.3	0.7	0.14	1.6	13.3	0.71	5.9	5.7	3	97.7	201	40	239	175	2	1	1	2	2	No	3
60661	1	2.1	7.9	0.2	6.6	7	9.8	25.9	5.7	3	92.9	194	45	106	128	3	2	1	2	2	No	3
55254	1	1.9	5.7	0.2	1.6	0.14	0.71	21.9	5.6	3	96	148	42	58	113	1	4	2	2	3	No	3
51732	1	1.9	1	0.14	1.6	0.14	0.71	8.7	5.5	3	60.3	156	70	64	47	1	2	1	1	1	No	3
53219	1	1.6	3.8	0.14	3.1	0.2	0.71	4.1	5.5	3	71.7	230	48	98	162	1	1	1	1	1	No	3
53702	1	1.6	6.2	0.14	5	0.14	11.2	18.5	5.5	3	76.2	261	70	227	136	1	2	1	1	1	No	3
59185	1	1.6	5.7	0.14	1.6	0.14	0.71	23.4	5.5	3	95.5	184	65	127	94	1	4	1	2	2	No	3
58072	1	1.2	0.7	0.14	1.6	0.14	1.8	13.3	5.5	3	66.7	205	72	79	117	1	3	2	2	1	No	3
55891	1	1	4.9	0.14	8.6	0.14	0.71	24.7	5.4	3	69.3	201	59	131	184	2	1	2	2	1	No	3
54551	1	1	2.9	0.14	3.6	0.14	0.71	7.9	5.4	3	99.6	173	39	192	96	3	2	1	2	3	No	3
60650	1	1	14.9	0.4	1.6	0.5	1.7	18.1	5.4	3	110.4	148	30	111	96	1	1	2	1	3	No	3
55188	1	0.9	6.9	0.14	10.1	0.2	1.9	3.8	5.4	3	58.1	163	61	137	75	1	2	1	2	1	No	3
61710	1	0.7	6.1	0.14	7.9	0.14	1.7	28.1	5.3	3	50.1	172	52	84	139	3	3	1	2	1	No	3
56278	1	13.9	2.9	0.14	3	0.14	0.71	35	5.2	2	86.6	260	45	227	100	1	1	1	1	2	No	3
60456	1	4.8	7.4	0.14	2.6	0.14	0.71	7.6	5.2	2	99.2	165	32	117	110	1	3	1	2	3	No	3
58792	1	3.7	4.4	0.2	6.7	0.14	0.71	14.1	5.2	2	86.8	185	45	211	98	3	2	2	2	3	No	3
57549	1	3.4	0.7	0.14	3.4	0.14	0.71	26.1	5.1	2	73.1	171	49	104	101	1	4	1	2	2	No	3
58127	1	2.1	3.5	0.14	1.6	0.14	0.71	7.5	5	2	74	158	54	70	64	1	1	1	1	2	No	3
56497	1	1.6	4.1	0.14	6.6	2.3	5.8	3.8	5	2	87.1	115	35	112	58	2	2	1	1	1	No	3
54738	1	1.6	7.2	0.2	4.9	4.6	5.4	24.7	4.9	2	99.7	130	33	261	45	1	4	1	1	3	No	3
59879	1	1.3	1.8	0.14	4.6	0.2	0.71	17.7	4.9	2	54.1	219	77	53	131	2	4	1	1	1	No	3
54875	1	1	4	0.14	6	3.6	2.9	8.7	4.9	2	90	205	72	66	120	2	2	2	1	2	No	3
55018	1	0.9	9.1	0.14	8.5	1.1	1.8	32.1	4.9	2	75.9	199	68	117	108	1	3	1	2	1	No	3
57382	1	12	3.3	0.14	5.6	0.14	0.71	21.3	4.8	2	98.5	156	56	88	82	1	2	2	1	2	No	3
55473	1	7.7	1.5	0.14	4.8	6.4	2.9	20.8	4.8	2	100.3	169	26	81	62	1	3	1	2	3	No	3
58580	1	5.3	0.5	0.14	2.8	0.14	0.71	31.4	4.8	2	94.2	199	56	255	179	2	3	1	1	3	No	3
54966	1	4.2	13.6	0.14	8.5	0.2	1.5	22.1	4.8	2	99.8	136	33	45	121	1	4	1	2	3	No	3
51775	1	4.2	6.1	0.14	5.6	3.7	0.71	4.1	4.8	2	85.7	155	69	31	80	2	3	1	1	2	No	3
58316	1	3	0.9	0.14	2.6	11.4	1.3	4	4.8	2	99.6	164	35	77	115	3	4	1	1	3	No	3
56696	1	2.9	0.7	0.14	8.5	0.14	0.71	35.3	4.7	2	76.2	227	41	161	130	3	1	1	2	2	No	3
60896	1	2.9	7.2	0.14	2.9	0.14	5.1	8.8	4.6	2	95.2	111	26	162	58	2	3	1	1	3	No	3
61478	1	2.4	1.6	0.14	9.9	0.14	0.71	4.5	4.6	2	78.5	208	76	124	182	1	3	1	2	1	No	3
56646	1	2.3	5.8	0.2	2.6	0.6	7	10.8	4.6	2	86.8	146	34	56	95	2	1	1	2	2	No	3
53759	1	1.7	13.1	0.14	3.5	0.14	5.2	12.2	4.5	2	51.6	243	24	161	71	1	1	1	1	1	No	3
54041	1	1.2	11	0.14	9	0.14	1.1	11.6	4.4	2	92.5	193	44	80	133	3	2	1	1	2	No	3
60916	1	1.1	0.28	0.14	1.6	0.14	2.5	21.1	4.4	2	76.5	158	46	169	78	1	3	1	2	2	No	3
52086	1	1.1	2.1	0.14	3.2	0.14	0.71	21.1	4.4	2	74.4	132	45	133	60	2	3	1	2	1	No	3
54291	1	3.9	8.2	0.14	7.4	1.1	3.6	15.8	4.3	2	103.2	200	63	140	173	2	2	1	2	3	No	3
60655	1	3.4	2.1	0.3	7.6	0.14	0.71	11.1	4.3	2	76.6	247	94	191	78	1	2	1	2	1	No	3
59715	1	2.6	5.7	0.14	1.6	0.14	0.71	4.5	4.3	2	61.7	188	48	100	110	2	1	1	1	1	No	3
56525	1	2.2	8.2	0.14	3.1	13.3	8.3	3.8	4.3	2	81.8	167	66	79	112	1	4	1	1	1	No	3
56575	1	1.6	0.28	0.14	7	0.14	0.71	20.3	4.3	2	75.4	211	58	127	172	3	1	2	2	1	No	3
54401	1	1.4	7.2	0.14	9.9	0.14	0.71	35.2	4.3	2	72	153	49	61	51	3	1	2	2	1	No	3
59561	1	1.3	7.3	0.14	1.6	0.14	5.1	30.2	4.2	2	84.2	192	47	106	124	3	2	1	1	2	No	3
53942	1	1	12.7	0.14	10.8	0.4	3.4	18.1	4.2	2	99.3	217	32	139	129	1	1	2	1	3	No	3
59992	1	0.9	5.2	0.14	6.7	1.6	7.6	4	4.1	2	102.6	199	40	117	92	3	2	2	2	3	No	3
55944	1	0.28	7.7	0.2	2.5	4	5.8	30.6	4.1	2	90.3	136	52	45	108	3	3	1	2	3	No	3
58167	1	10.2	9.3	0.14	2.7	0.14	0.71	8.3	4.1	2	76.9	261	57	228	127	1	2	1	1	2	No	3
58430	1	8.8	3.2	0.14	6.5	0.7	3	17.4	4	2	84.6	211	48	129	134	2	3	1	2	3	No	3
52185	1	7.4	3.6	0.14	5.3	0.14	0.71	6.6	4	2	93.4	171	36	83	93	3	2	1	2	3	No	3
56683	1	4.5	8.6	0.3	4.1	0.6	6.5	13.7	4	2	101.1	191	47	104	93	1	2	1	1	2	No	3
58459	1	3.4	8	0.14	9.8	0.14	1.6	17.5	3.9	2	69.9	204	45	121	81	3	2	2	1	2	No	3
56021	1	2.5	8.2	0.14	3.2	10.4	5.1	17.9	3.9	2	100.3	181	65	94	75	2	2	1	1	3	No	3
59916	1	1.7	6.5	0.14	3.8	0.14	0.71	16	20.4	2	94.5	218	43	142	133	3	3	2	2	3	No	3
59167	1	1.7	4.9	0.14	1.6	0.14	4.4	14.7	20.4	2	104.1	253	40	208	113	1	4	1	1	3	No	3
52174	1	1.6	4.7	0.14	2.6	0.3	1.4	20.9	20.4	2	77.8	115	36	95	55	2	1	1	1	1	No	3
58334	1	1.3	5.2	0.14	3.6	1.8	2.5	10.5	20.4	2	96.5	231	53	243	129	1	1	1	1	2	No	3
52065	1	1.1	8.9	0.14	3.5	0.14	4.3	8	20.4	2	99.1	148	28	59	81	3	3	1	1	3	No	3
53672	1	1.1	8.9	0.14	6.4	0.4	7.9	18.4	20.3	2	97.3	163	37	76	73	2	3	1	2	3	No	3
51902	1	0.9	8.3	0.14	3.1	0.14	2.5	7.8	20.2	2	98.4	164	32	76	116	1	1	1	1	3	No	3
56956	1	0.28	4.9	0.14	6.6	0.2	7.3	8	20.1	2	89.5	220	48	229	126	1	1	1	1	2	No	3
58172	1	6.6	9	0.3	2.3	0.14	0.71	4.4	19.8	2	93.7	168	38	77	115	2	3	1	2	2	No	3
57696	1	4.9	14.6	0.14	4.1	0.14	0.71	6.2	19.7	2	63.4	158	51	51	97	2	1	1	2	1	No	3
57587	1	4.5	4.9	0.5	1.6	0.14	0.71	6.4	19.6	2	95.7	208	42	139	138	3	3	1	2	3	No	3
59060	1	3.3	0.9	0.14	1.6	3.7	5.4	5.1	19.3	2	77.9	159	53	56	95	1	3	1	1	2	No	3
59762	1	2.8	1.9	0.14	8.5	0.14	1.1	26.2	19.2	2	85.6	124	30	94	75	2	3	1	2	2	No	3
59664	1	2.8	3.6	0.14	4.7	0.14	0.71	21.9	19.1	2	66.3	107	57	143	50	2	3	1	2	1	No	3
52658	1	1.9	6.9	0.14	5.9	0.14	0.71	23.6	18.8	2	83.6	196	45	111	96	1	4	1	1	2	No	3
60583	1	1.5	12.9	0.14	2.3	14.4	8.1	20.4	18.3	2	83.4	200	44	162	90	1	4	1	2	3	No	3
52422	1	1.2	5.4	0.14	6.9	1.1	1.2	4.5	18	2	77	179	44	161	69	3	1	1	2	3	No	3
59556	1	0.8	5.1	0.14	7.2	0.14	0.71	4.5	17.9	2	96.3	225	45	160	173	3	3	1	2	3	No	3
54964	1	0.4	8	0.14	5.2	7.2	1.8	4	17.8	2	71.7	179	62	91	96	1	2	1	2	1	No	3
52647	1	7.8	0.28	0.14	3.1	0.14	0.71	17	17.5	2	99.5	198	52	152	116	3	1	1	1	2	No	3
56215	1	7.2	5.6	0.3	2.6	6.3	3.2	20.3	17.4	2	65	222	73	96	130	1	2	1	1	1	No	3
55840	1	2.4	5.4	0.14	2.8	0.14	1.6	19.2	17.2	2	90.3	127	49	81	62	2	3	1	1	3	No	3
62005	1	1.2	5.6	0.14	3.2	0.14	0.71	7.6	17.1	2	93.2	170	43	81	115	2	4	1	1	3	No	3
60991	1	1.1	14.5	0.14	9.9	0.14	3.5	30.1	16.9	2	84	156	40	66	120	3	3	1	2	2	No	3
53124	1	0.5	1.5	0.14	3.1	0.14	0.71	7.2	16.9	2	99.7	201	37	120	114	1	4	1	1	3	No	3
60167	1	0.28	6.4	0.14	4.9	0.5	2.8	11.2	16.8	2	72.7	201	40	255	179	1	4	1	2	1	No	3
57060	1	7	5	0.14	2.9	0.5	1.1	15.4	16.7	2	76.3	184	41	145	114	3	1	2	1	2	No	3
57056	1	5.1	4.9	0.14	5.9	0.14	2.9	3.8	16.7	2	92.6	201	54	225	170	3	1	1	1	3	No	3
61061	1	5	4.3	0.14	5.1	0.14	0.71	7.5	16.5	2	92.9	198	51	113	131	1	4	1	1	2	No	3
61145	1	4.8	0.9	0.14	4.3	0.14	0.71	18.4	16.3	2	78.4	178	90	38	80	1	2	1	2	2	No	3
52898	1	4.1	8.9	0.14	3.6	0.6	7.8	14.8	16.1	2	79.1	166	37	78	66	2	1	1	2	2	No	3
54563	1	4.1	7.1	0.14	3.3	0.14	0.71	4	16.1	2	75.2	115	47	74	53	2	1	1	1	1	No	3
53114	1	3.4	8.6	0.14	2.3	0.14	1.4	4	15.9	2	63.3	118	43	169	41	3	2	1	2	2	No	3
61167	1	3.3	5.5	0.14	1.6	0.14	0.71	19.2	15.8	2	76.9	179	75	90	86	1	1	1	2	1	No	3
52967	1	2.9	7.9	0.14	7.4	0.9	8.5	22.6	15.7	2	60.3	93	46	73	32	1	1	1	1	1	No	3
54960	1	1.7	4.2	0.14	1.6	0.14	0.71	28.4	15.5	2	71.3	176	59	45	108	1	3	1	1	1	No	3
51918	1	0.5	5.6	0.14	1.6	1.5	5.1	19.5	15.5	2	80.7	134	34	35	123	1	1	1	1	2	No	3
52980	1	0.5	0.28	0.14	1.6	0.3	1.6	16.5	15.5	2	100.1	181	38	94	75	1	3	1	1	3	No	3
53594	1	0.28	4.6	0.14	1.6	1.2	7.4	11.4	15.4	2	90.7	216	82	138	122	2	2	1	2	3	No	3
59742	1	0.28	6.8	0.14	3.5	3	3.8	17.8	15.2	2	99.2	166	43	67	110	1	1	1	2	3	No	3
59953	1	7.8	11.7	0.14	2.8	8.5	10.6	9.9	14.8	2	99.1	198	41	139	129	1	1	1	2	3	No	3
52382	1	4.6	14.4	0.14	5.8	0.2	0.71	11.4	14.7	2	106	253	50	209	148	3	2	1	1	3	No	3
55434	1	4.3	0.5	0.14	6.5	0.14	0.71	9.4	14.6	2	97.6	166	46	78	163	2	2	1	2	3	No	3
60871	1	3.3	1.9	0.14	9.3	0.14	1.9	4.3	14.6	2	99.4	228	44	162	155	1	4	1	2	3	No	3
55784	1	3.2	5.2	0.14	4.2	0.14	0.71	5.8	14.3	2	83.5	201	45	160	126	3	2	1	2	2	No	3
57441	1	3	0.9	0.14	4.6	0.14	0.71	11.1	14.1	2	99.3	246	60	200	146	1	3	1	1	3	No	3
52043	1	2.7	9.4	0.14	1.6	1.4	1.1	15.2	14	2	96.5	216	39	137	75	1	2	1	1	2	No	3
52403	1	2.2	11.7	0.14	5	0.14	1.1	3.8	13.9	2	56.3	163	45	74	53	3	2	1	1	1	No	3
56222	1	2.1	5.2	0.14	3.7	0.14	6.3	13.8	13.4	2	70.5	211	60	72	137	3	2	1	2	1	No	3
60972	1	1.9	2.4	0.14	8.8	0.14	0.71	4	13.4	2	48.5	250	125	197	148	2	3	1	1	1	No	3
62125	1	1.8	5	0.14	8.8	0.14	0.71	16.8	13.3	2	106.3	221	65	84	139	1	3	1	2	3	No	3
55664	1	1.8	1.1	0.14	6	0.14	0.71	13	13.3	2	78	187	62	79	109	1	4	1	1	2	No	3
59009	1	1.6	5.8	0.14	4.8	0.2	3.5	5.9	13.3	2	80	225	58	159	79	2	4	2	2	2	No	3
61394	1	1.5	0.28	0.14	6	0.14	0.71	5.3	13.3	2	54.6	199	31	114	109	1	1	2	1	1	No	3
53305	1	1.5	13.3	0.14	7.6	0.14	0.71	11.7	13.1	2	86.1	154	34	62	100	1	4	1	1	2	No	3
57699	1	1.1	0.28	0.14	2.7	0.14	0.71	10.1	13.1	2	59.2	124	55	81	53	1	1	2	1	1	No	3
57536	1	0.8	9.8	0.14	4.1	0.9	0.71	7	13.1	2	78.4	190	55	102	134	1	2	1	1	2	No	3
59774	1	0.7	7.3	0.14	4.9	0.14	0.71	4.5	12.9	2	99.1	236	51	169	41	1	2	1	1	3	No	3
55766	1	0.5	6.1	0.2	5.3	0.3	0.71	22	12.8	2	78.6	188	44	100	136	1	1	1	1	2	No	3
54604	1	0.4	3.4	0.14	8.5	0.14	12.1	4.5	12.8	2	63.3	177	80	89	120	1	1	1	2	1	No	3
53683	1	0.28	2.7	0.14	3	0.14	0.71	15.1	12.7	2	66.4	182	70	62	100	1	3	1	1	1	No	3
54891	1	6.4	10.8	0.2	7.4	0.14	0.71	6.6	12.7	2	106.3	176	71	116	82	2	1	1	2	3	No	3
58045	1	4.8	0.28	0.14	1.6	0.14	0.71	23.2	12.7	2	92.4	115	41	95	55	3	2	2	2	3	No	3
55552	1	4.4	11.2	0.14	8.5	0.14	0.71	4.8	12.6	2	94	214	44	92	152	1	4	1	1	2	No	3
54581	1	4	1.6	0.14	4.1	0.14	6.8	9.4	12.1	2	71.1	159	44	70	64	3	1	1	2	1	No	3
57095	1	3.2	8.9	0.3	4.9	0.14	4.1	20.8	12	2	68.1	201	69	119	152	3	2	1	2	1	No	3
61213	1	2.9	12.6	0.14	5.1	0.14	0.71	13.5	11.9	2	109.1	151	46	71	91	1	2	1	1	3	No	3
57741	1	2.4	8.4	0.14	1.6	0.14	5.6	19.5	11.7	2	76.5	226	57	127	144	1	2	1	1	1	No	3
52874	1	2.4	0.28	0.14	4.3	0.14	0.71	22.6	11.5	2	68.4	256	29	211	128	3	2	1	2	2	No	3
52718	1	1.7	7.4	0.2	2.7	2.8	8.7	4.4	11.5	2	100.2	185	42	116	120	1	2	2	2	3	No	3
60370	1	1.6	4.2	0.14	1.6	0.8	1.8	14.5	11.4	2	105.1	190	38	239	104	3	3	2	1	3	No	3
59678	1	1.5	5.3	0.14	2.9	0.14	11.6	13.7	11.3	2	91.6	215	56	110	137	2	3	1	2	3	No	3
53532	1	1.2	0.28	0.14	1.6	0.14	0.71	11.7	11.3	2	84.2	202	61	54	130	1	3	1	1	2	No	3
57589	1	1.1	1.9	0.14	2.5	7.1	8.4	4.1	11.3	2	72.1	230	53	90	159	1	3	1	2	1	No	3
61516	1	1.1	4.3	0.14	4.8	0.6	0.71	4.8	11.1	2	100.5	164	46	76	112	3	1	1	2	3	No	3
62142	1	1	5.8	0.14	4.7	0.14	3.9	11.1	11	2	84.5	248	48	97	181	1	2	2	2	2	No	3
56763	1	0.7	6.1	0.14	2.9	0.14	0.71	20.2	10.8	2	91.1	235	48	168	109	3	4	2	2	3	No	3
60951	1	0.7	2.6	0.2	3.4	0.14	0.71	21.3	10.6	2	85.2	124	30	94	75	3	2	1	1	2	No	3
54171	1	0.6	1.7	0.14	1.6	0.14	0.71	4.8	10.6	2	92.2	124	55	81	53	3	3	1	2	3	No	3
52323	1	0.6	5.3	0.3	4.4	0.3	2.6	11.4	10.5	2	72.6	118	55	169	41	1	1	1	2	1	No	3
59568	1	0.28	7.4	0.14	8.8	3.6	3.3	19.7	10.3	2	61.2	173	59	91	96	3	1	2	1	1	No	3
60639	1	9.2	11.2	0.14	1.6	0.14	1.1	14.8	10.2	2	91.4	230	45	165	103	2	1	1	2	2	No	3
57815	1	4.8	9.7	0.3	2.9	3.4	7.2	19.3	10.1	2	75.4	186	45	96	145	1	3	1	2	2	No	3
54642	1	2.9	4.8	0.14	5	6.2	4.5	15.1	10.1	2	76.5	201	51	120	115	3	1	1	1	2	No	3
57259	1	2.4	6.7	0.14	1.6	0.14	5.4	18.6	10	2	86.2	258	40	220	118	1	2	1	1	2	No	3
56953	1	2.2	8.3	0.14	1.6	0.14	0.71	17.5	10	2	94.9	188	59	100	130	2	1	1	1	2	No	3
52223	1	1.9	3.5	0.14	10.8	0.14	0.71	7.5	10	2	84	193	40	147	124	3	2	1	2	2	No	3
54158	1	1.8	10.5	0.14	6.7	0.14	1.5	13.8	9.9	2	70.4	112	53	74	53	3	4	1	2	1	No	3
54364	1	1.7	3	0.14	2.9	0.14	5.1	22.9	9.8	2	89.8	237	43	104	173	1	2	1	1	2	No	3
53058	1	1.6	2	0.14	5.9	0.14	0.71	10.6	9.7	2	83.4	260	42	225	170	1	4	1	2	2	No	3
51850	1	1.5	7.6	0.4	1.6	0.5	0.71	20.3	9.7	2	66.8	188	79	51	99	1	3	1	2	1	No	3
51737	1	1.4	0.8	0.14	1.6	0.14	1.2	7.2	9.5	2	107	218	38	140	172	1	1	2	2	3	No	3
59055	1	1	4.8	0.14	1.6	0.14	0.71	22	9.5	2	101.8	166	57	78	111	1	2	1	1	3	No	3
54051	1	1	2.5	0.14	2.7	0.14	0.71	13.7	9.4	2	79.6	141	36	121	81	1	3	1	1	2	No	3
58372	1	0.8	7.2	0.14	6.3	0.14	0.71	27.4	9.2	2	71.3	206	58	123	121	1	1	2	1	1	No	3
54665	1	0.7	7.2	0.5	2.5	0.4	0.71	4.9	9	2	80.8	237	37	159	168	2	2	1	1	3	No	3
53990	1	0.28	5.2	0.14	1.6	1	4.1	14.6	8.9	2	92.8	211	46	128	151	3	1	1	1	2	No	3
60628	1	0.28	5	0.14	4.7	0.14	0.71	8.5	8.9	2	99.1	194	48	123	121	3	3	1	1	3	No	3
56781	1	4.9	0.28	0.2	3.1	0.14	4.6	8.3	8.9	2	98.5	181	70	94	75	1	3	1	2	3	No	3
54874	1	3.1	4.4	0.14	5.3	0.3	3.5	22.7	8.8	2	66.3	167	63	79	84	3	4	1	1	1	No	3
52581	1	1.8	1.9	0.14	8.5	0.14	0.71	11.9	8.7	2	87.9	230	39	228	145	3	3	1	2	3	No	3
60549	1	1.8	2.2	0.14	2.9	0.14	1.4	8	8.4	2	57.8	256	48	211	98	3	4	1	2	1	No	3
53439	1	1.4	8	0.14	1.6	0.14	0.71	8.7	8.2	2	75.3	191	37	102	134	2	3	1	2	1	No	3
56619	1	1.3	11	0.14	4.7	8.5	4.3	6.2	8.2	2	73.1	178	67	90	134	2	3	1	2	1	No	3
55272	1	1.1	3.4	0.14	3.1	0.14	0.71	18.3	8.1	2	99.5	159	59	79	84	2	3	2	2	3	No	3
56573	1	1	7.2	0.2	9	10.4	4.4	8.9	8.1	2	77.7	244	79	134	138	1	1	1	1	2	No	3
58686	1	0.28	1.8	0.5	1.6	0.14	0.71	5.1	8	2	89.2	245	36	184	109	2	3	1	2	2	No	3
58402	1	0.28	7.4	0.14	4.1	0.14	0.71	14.1	7.9	2	75.7	111	26	162	58	1	2	1	1	1	No	3
56963	1	7.1	4.8	0.4	3.6	0.14	2.3	8.9	7.7	2	92.5	203	40	120	170	1	4	2	2	2	No	3
60817	1	5.5	0.4	0.14	1.6	0.14	1	7.6	7.7	2	79.8	201	27	162	112	2	2	1	2	2	No	3
60546	1	2.9	1.8	0.14	2.4	0.3	1.5	3.8	7.6	2	81.8	181	29	93	170	1	4	1	1	2	No	3
60543	1	2.6	10.5	0.14	3.9	4.9	5.8	18.9	7.4	2	99.6	197	32	112	143	1	4	1	2	3	No	3
53241	1	2.4	12.9	0.14	9.3	0.2	0.71	13.7	7.4	2	77.7	113	34	143	50	2	2	1	1	1	No	3
54302	1	2.2	2.5	0.14	1.6	0.14	0.71	5.9	7.4	2	92.9	235	72	108	141	2	2	1	2	2	No	3
61453	1	2	6.3	0.14	3.8	0.14	5.5	23.8	7.3	2	78.3	200	33	239	104	3	1	1	1	2	No	3
55113	1	2	12.8	0.14	4.5	0.4	0.71	20.8	7.2	2	80.3	114	21	161	61	1	1	1	2	1	No	3
59064	1	1.2	12.7	0.14	6	0.14	1.2	9.7	7.2	2	71	155	31	63	64	3	4	1	1	2	No	3
55268	1	1.1	5.7	0.14	1.6	1	0.71	4.4	7	2	111.7	155	31	63	64	1	3	1	1	3	No	3
53382	1	0.9	7.2	0.14	2.7	1.1	0.71	6.7	6.9	2	79.1	204	50	91	136	1	3	1	1	2	No	3
60331	1	8	1.3	0.14	1.6	0.14	0.71	22.8	6.9	2	73.3	142	82	64	47	1	3	1	2	1	No	3
57027	1	4.2	10.1	0.4	6.7	3.5	8.4	20.7	6.8	2	61.2	105	43	28	56	2	2	1	1	1	No	3
58764	1	3.9	0.8	0.14	1.6	16.2	0.71	19.4	6.8	2	92.7	219	46	228	127	1	3	1	1	3	No	3
51904	1	3.6	6	0.14	7.9	0.14	0.71	9.2	6.8	2	74.5	135	56	38	80	2	1	1	2	2	No	3
60036	1	2.8	7.8	0.14	5.7	0.14	0.71	4.9	6.7	2	87.1	184	62	97	103	1	2	1	1	2	No	3
53415	1	2.5	12.4	0.14	1.6	0.14	7.5	6.8	6.6	2	73	90	33	73	32	1	2	1	1	2	No	3
54881	1	2	13.9	0.14	2.6	0.3	0.71	7.2	6.4	2	51	197	43	182	118	1	1	1	1	1	No	3
60215	1	1.9	5.2	0.14	1.6	2.6	2.8	4.9	6.4	2	64.7	220	62	57	147	1	1	1	1	1	No	3
56715	1	1.6	12.7	0.14	8.3	0.7	3.2	25.5	6.3	2	103.1	187	35	98	162	2	3	1	1	3	No	3
55615	1	1.5	2.9	0.14	2.6	0.6	3	27.9	6.2	2	111.9	192	40	106	115	3	4	1	2	3	No	3
60256	1	1.3	4.6	0.14	7.7	0.14	0.71	16.5	6.2	2	100.7	169	50	81	62	2	3	1	2	2	No	3
57665	1	1.3	7.6	0.14	3.6	0.14	0.71	18	6.2	2	74.3	169	36	81	53	3	4	1	2	3	No	3
58642	1	1.2	8.2	0.14	4.5	0.14	0.71	17.1	6.1	2	93.9	202	30	161	75	1	1	1	1	3	No	3
53533	1	1	4.9	0.2	4.5	0.14	0.71	11.4	6.1	2	62.8	150	70	60	103	2	1	1	1	1	No	3
52296	1	0.8	6	0.14	3	0.4	2.3	6.1	6.1	2	61.4	171	56	77	100	1	1	2	1	1	No	3
54176	1	0.6	6.9	0.14	2.7	0.3	0.71	5.1	6.1	2	58.6	188	53	99	96	1	2	1	1	1	No	3
61957	1	0.28	12.3	0.14	4.2	0.14	2.3	20.4	6	2	74.9	201	65	126	180	1	2	1	2	1	No	3
60715	1	11.3	0.28	0.14	4.8	0.14	0.71	9.5	5.9	2	79.1	196	44	198	112	1	1	1	1	2	No	3
53832	1	7.2	10.7	0.14	9.8	0.14	0.71	11.5	5.7	2	76	201	51	85	133	1	2	1	1	2	No	3
56652	1	3.3	11.4	0.6	8.4	0.14	2.7	9.9	5.7	2	88.1	174	50	199	84	3	1	1	1	2	No	3
60908	1	2.5	4.8	0.14	10.2	0.14	0.71	23.4	5.7	2	83.8	142	50	52	66	1	1	1	1	2	No	3
53595	1	2.3	6.1	0.14	3.3	0.8	7.1	17.7	5.7	2	78.7	101	46	46	46	1	2	2	1	1	No	3
59426	1	1.8	3.5	0.3	6.5	0.14	0.71	20.8	5.6	2	79.3	222	58	96	145	3	2	1	2	2	No	3
[truncated: 2,593 more rows]
